# Supplementary material for: (E)-4-[(3,5-Dimethyl­phen­yl)imino­meth­yl]-2-meth­oxy-3-nitro­phenol
Source: Acta Crystallogr Sect E Struct Rep Online. 2011 Dec 23;68(Pt 1):o220. doi: 10.1107/S1600536811054407 (PMC3254553; doi:10.1107/S1600536811054407)
Supplement: Supplementary file 2 [file e-68-0o220-Isup2.hkl]

# 
# h,k,l, Fc-squared, Fo-squared, sigma(Fo-squared) and status flag 
# 
data_I
_shelx_title ' yzm_002 in P2(1)/c' 
_shelx_refln_list_code          4 
_shelx_F_calc_maximum      159.22 
_exptl_crystal_F_000       632.00 
_reflns_d_resolution_high  0.8106 
 
loop_ 
 _symmetry_equiv_pos_as_xyz 
 'x, y, z' 
 '-x, y+1/2, -z+1/2' 
 '-x, -y, -z' 
 'x, -y-1/2, z-1/2' 
 
_cell_length_a     8.6160 
_cell_length_b     9.6898 
_cell_length_c    18.2893 
_cell_angle_alpha  90.000 
_cell_angle_beta   97.631 
_cell_angle_gamma  90.000 
 
_shelx_F_squared_multiplier     1.000 
 
loop_ 
 _refln_index_h 
 _refln_index_k 
 _refln_index_l 
 _refln_F_squared_calc 
 _refln_F_squared_meas 
 _refln_F_squared_sigma 
 _refln_observed_status 
   1   0   0     1595.51     1664.34     32.92 o 
   2   0   0     5185.36     4959.55     70.47 o 
   3   0   0     1848.39     1768.01     39.80 o 
   4   0   0     1740.14     1751.25     28.22 o 
   5   0   0        9.44        5.29      2.24 o 
   6   0   0      403.71      432.44     11.33 o 
   7   0   0       70.27       70.01      9.58 o 
   8   0   0        0.04        0.00      6.39 o 
   9   0   0      174.74      223.80     16.46 o 
  10   0   0       14.12       25.30     10.81 o 
   1   1   0     6360.57     5950.30     82.12 o 
   2   1   0      195.34      182.35      7.02 o 
   3   1   0     1580.33     1584.86     17.77 o 
   4   1   0      103.66       79.86      2.79 o 
   5   1   0        0.37        0.28      1.56 o 
   6   1   0      839.44      827.82     12.27 o 
   7   1   0      573.00      579.74     15.55 o 
   8   1   0       24.47       31.96     10.44 o 
   9   1   0        7.49        3.99      5.64 o 
  10   1   0        5.43        8.17      7.86 o 
   0   2   0     1152.21     1215.92     29.85 o 
   1   2   0     2027.47     2142.00     22.67 o 
   2   2   0       68.40       53.85      1.87 o 
   3   2   0      140.81      130.53      3.77 o 
   4   2   0      467.34      522.96      8.10 o 
   5   2   0       60.82       67.38      3.11 o 
   6   2   0      108.52      102.00      4.95 o 
   7   2   0      167.09      181.77      8.85 o 
   8   2   0       47.01       62.85      7.12 o 
   9   2   0        0.02        0.00      4.86 o 
  10   2   0       17.60       19.07      7.62 o 
   1   3   0      628.80      581.72      9.08 o 
   2   3   0       34.28       25.42      1.75 o 
   3   3   0        1.68        0.51      1.15 o 
   4   3   0     2696.98     2802.79     43.82 o 
   5   3   0      679.91      663.30     10.43 o 
   6   3   0       98.77      106.14      5.26 o 
   7   3   0        2.54        5.33      4.41 o 
   8   3   0      115.46      127.52      8.85 o 
   9   3   0       11.24        7.11      5.77 o 
  10   3   0       10.64        2.31      6.51 o 
   0   4   0     1698.57     1591.87     26.47 o 
   1   4   0      133.27      120.64      3.88 o 
   2   4   0      779.74      752.64     10.62 o 
   3   4   0      874.43      889.81     12.34 o 
   4   4   0      158.88      160.55      5.14 o 
   5   4   0        1.25        0.48      1.80 o 
   6   4   0        0.53        0.00      3.56 o 
   7   4   0       51.37       44.61      4.91 o 
   8   4   0       13.55       21.15      5.72 o 
   9   4   0        4.66        7.10     10.93 o 
   1   5   0        1.76        4.78      1.95 o 
   2   5   0       34.78       31.44      2.48 o 
   3   5   0      110.14      105.93      4.04 o 
   4   5   0       22.39       29.04      2.78 o 
   5   5   0       18.29       17.85      3.21 o 
   6   5   0       25.03       19.11      3.93 o 
   7   5   0       72.11       76.98      6.64 o 
   8   5   0       43.03       27.76      6.69 o 
   9   5   0        2.44        5.14      5.64 o 
   0   6   0      486.81      488.93     12.51 o 
   1   6   0      137.00      126.70      4.38 o 
   2   6   0       16.55       18.68      2.74 o 
   3   6   0        0.00        0.81      1.79 o 
   4   6   0       14.82       12.28      2.73 o 
   5   6   0        5.91        3.04      2.52 o 
   6   6   0       30.66       30.05      4.38 o 
   7   6   0       35.63       37.07      5.20 o 
   8   6   0        8.21        2.78      5.42 o 
   9   6   0        0.47        0.00      5.82 o 
   1   7   0      149.22      159.48      5.18 o 
   2   7   0       22.06       27.85      2.93 o 
   3   7   0        2.01        5.92      2.73 o 
   4   7   0       64.44       63.49      4.28 o 
   5   7   0       60.90       60.31      4.61 o 
   6   7   0       48.32       50.18      5.98 o 
   7   7   0        4.44        0.80      3.87 o 
   8   7   0       26.49       16.50      6.94 o 
   0   8   0        2.54        0.00      3.56 o 
   1   8   0        6.78        4.27      2.55 o 
   2   8   0      163.48      149.14      5.67 o 
   3   8   0       17.51       17.67      3.28 o 
   4   8   0       32.63       35.33      7.17 o 
   5   8   0       99.57      105.82      6.53 o 
   6   8   0        2.06        4.11      4.04 o 
   7   8   0       25.85       25.06      5.67 o 
   1   9   0        3.85        1.53      3.00 o 
   2   9   0        3.08        0.00      2.85 o 
   3   9   0       31.42       41.32      4.93 o 
   4   9   0      300.60      311.26     10.26 o 
   5   9   0       90.73      107.64      8.62 o 
   6   9   0        4.69       10.15      4.76 o 
   0  10   0        4.32        0.00      4.51 o 
   1  10   0       32.20       35.60      4.75 o 
   2  10   0       51.84       51.35      4.97 o 
   3  10   0       23.77       34.05      4.68 o 
   4  10   0       95.21      105.51      6.39 o 
   5  10   0        0.02        0.00      4.29 o 
   1  11   0        0.00        1.64      3.46 o 
   2  11   0       21.86       23.43      4.55 o 
   3  11   0       10.38       15.60      4.86 o 
   4  11   0        0.50        2.27      4.17 o 
 -10   1   1       15.06       24.93      7.30 o 
  -9   1   1       10.33       21.90      6.50 o 
  -8   1   1       12.46       10.11      4.83 o 
  -7   1   1      207.96      237.04      9.90 o 
  -6   1   1      148.19      143.70      5.39 o 
  -5   1   1       10.02       14.66      3.20 o 
  -4   1   1      135.72      149.98      3.59 o 
  -3   1   1      920.68      865.72     10.56 o 
  -2   1   1     1838.41     1762.43     21.49 o 
  -1   1   1     7083.18     6849.70     77.37 o 
   0   1   1     2324.63     2462.22     29.45 o 
   1   1   1      370.03      313.49      6.45 o 
   2   1   1     4405.35     4277.51     59.39 o 
   3   1   1      150.04      158.66      3.44 o 
   4   1   1      444.24      492.64      7.68 o 
   5   1   1        1.38        0.00      1.37 o 
   6   1   1        4.45        8.26      2.18 o 
   7   1   1      557.50      598.70     15.89 o 
   8   1   1       42.92       58.44      7.29 o 
   9   1   1       30.11       31.39      6.60 o 
  10   1   1       24.64       35.65      7.66 o 
 -10   2   1        4.26        6.31      6.75 o 
  -9   2   1       19.74       15.90      6.32 o 
  -8   2   1       77.45      100.83      8.25 o 
  -7   2   1      154.40      162.70     10.32 o 
  -6   2   1      201.37      194.68      6.17 o 
  -5   2   1      255.98      277.44      5.71 o 
  -4   2   1      703.65      748.59     10.25 o 
  -3   2   1      592.93      561.86      9.11 o 
  -2   2   1     3132.30     2926.22     35.74 o 
  -1   2   1     2341.69     2221.53     26.17 o 
   0   2   1      423.70      405.43      6.45 o 
   1   2   1     1146.37     1112.74     12.69 o 
   2   2   1      564.21      485.81      6.78 o 
   3   2   1     1114.64     1165.53     15.78 o 
   4   2   1      249.08      279.11      5.61 o 
   5   2   1      273.21      292.75      6.17 o 
   6   2   1      357.10      342.47      7.35 o 
   7   2   1      125.95      141.18      6.65 o 
   8   2   1       75.25       71.86      7.29 o 
   9   2   1        9.34        3.17      5.12 o 
  10   2   1       17.57       24.88      7.21 o 
 -10   3   1        4.84        7.28      6.92 o 
  -9   3   1       13.48        6.25      5.90 o 
  -8   3   1       89.92       94.39      8.51 o 
  -7   3   1       85.43       99.18      7.59 o 
  -6   3   1        0.57        0.00      2.38 o 
  -5   3   1      116.33      106.01      3.74 o 
  -4   3   1      137.64      131.38      4.65 o 
  -3   3   1      355.30      452.23      7.18 o 
  -2   3   1      394.11      434.30      6.60 o 
  -1   3   1       44.49       41.11      2.52 o 
   0   3   1      576.96      558.79      7.71 o 
   1   3   1      347.62      352.74      5.68 o 
   2   3   1      122.19      125.63      3.40 o 
   3   3   1     2824.15     2946.13     32.03 o 
   4   3   1     3551.34     3820.64     41.22 o 
   5   3   1       44.12       53.39      3.28 o 
   6   3   1      132.06      121.55      4.81 o 
   7   3   1       46.22       43.43      5.66 o 
   8   3   1        3.25        6.89      5.03 o 
   9   3   1        0.08        0.00      4.77 o 
  10   3   1        2.47        0.00      6.43 o 
  -9   4   1       13.78        7.57      6.76 o 
  -8   4   1      101.44      101.47      8.97 o 
  -7   4   1      201.29      204.92      9.72 o 
  -6   4   1        0.11        0.00      2.50 o 
  -5   4   1       17.68       19.17      2.96 o 
  -4   4   1       55.38       59.29      2.98 o 
  -3   4   1      303.03      304.97      6.52 o 
  -2   4   1      486.48      467.34      7.58 o 
  -1   4   1        7.45        7.21      2.34 o 
   0   4   1      203.79      186.84      5.39 o 
   1   4   1      460.88      461.02      8.60 o 
   2   4   1      268.08      260.53      5.40 o 
   3   4   1      754.54      724.74     10.71 o 
   4   4   1       64.57       74.03      3.90 o 
   5   4   1      194.48      194.51      5.43 o 
   6   4   1      121.96      111.75      5.60 o 
   7   4   1      150.93      142.68      6.69 o 
   8   4   1       25.34       20.02      5.90 o 
   9   4   1       25.71       39.25      7.73 o 
  -9   5   1        2.42        6.02      5.98 o 
  -8   5   1       11.31       17.21      5.90 o 
  -7   5   1      262.88      269.98     20.51 o 
  -6   5   1        1.60        0.00      2.44 o 
  -5   5   1       72.03       66.01      3.77 o 
  -4   5   1       35.50       40.85      3.40 o 
  -3   5   1       95.25       94.43      4.25 o 
  -2   5   1       81.55       83.23      3.31 o 
  -1   5   1      105.58      109.04      3.72 o 
   0   5   1       49.44       50.73      2.67 o 
   1   5   1       31.57       41.97      2.57 o 
   2   5   1      110.84       97.50      4.15 o 
   3   5   1     1056.84     1012.88     14.27 o 
   4   5   1       15.94       16.84      2.47 o 
   5   5   1        8.09       12.30      3.41 o 
   6   5   1       25.80       23.44      4.90 o 
   7   5   1        8.85       11.43      3.93 o 
   8   5   1       31.74       18.11      6.15 o 
   9   5   1        0.64        0.00      5.47 o 
  -9   6   1        0.00        0.00      5.55 o 
  -8   6   1        2.61        0.00     11.55 o 
  -7   6   1        9.09        3.61      3.75 o 
  -6   6   1       50.22       52.04      5.13 o 
  -5   6   1       24.02       21.72      3.62 o 
  -4   6   1       42.39       48.94      3.59 o 
  -3   6   1        9.74       12.77      2.37 o 
  -2   6   1       28.22       26.09      3.02 o 
  -1   6   1      125.38      135.31      5.05 o 
   0   6   1      789.85      850.60     12.80 o 
   1   6   1      119.58      109.51      4.04 o 
   2   6   1      343.60      334.54      8.31 o 
   3   6   1      120.01      117.41      4.53 o 
   4   6   1       45.33       37.14      3.31 o 
   5   6   1       17.99       18.36      3.15 o 
   6   6   1       11.19       15.15      4.01 o 
   7   6   1       47.02       58.88      8.99 o 
   8   6   1       43.29       40.03      7.03 o 
   9   6   1       18.41       19.90      7.12 o 
  -8   7   1        0.76        0.00      5.95 o 
  -7   7   1       37.15       41.85      5.29 o 
  -6   7   1        2.62        0.08      3.54 o 
  -5   7   1       35.56       36.47      4.77 o 
  -4   7   1       44.07       49.46      4.00 o 
  -3   7   1        3.76        2.20      2.55 o 
  -2   7   1       32.74       34.03      3.20 o 
  -1   7   1       50.59       56.98      3.67 o 
   0   7   1       22.04       26.55      2.96 o 
   1   7   1       94.66       92.75      4.17 o 
   2   7   1       33.78       41.16      3.48 o 
   3   7   1       92.68       89.49      5.11 o 
   4   7   1        4.87        4.92      2.62 o 
   5   7   1        1.54        0.00      2.64 o 
   6   7   1        0.01        0.00      3.42 o 
   7   7   1        2.93        2.22      4.03 o 
   8   7   1        2.73        6.98      5.82 o 
  -7   8   1       21.50       21.47      5.02 o 
  -6   8   1        4.49        0.00      3.78 o 
  -5   8   1        7.96       12.87      5.30 o 
  -4   8   1       69.84       72.82      6.97 o 
  -3   8   1       85.51       91.36      5.81 o 
  -2   8   1       42.22       51.25      4.03 o 
  -1   8   1       11.28       12.79      2.89 o 
   0   8   1        2.77        2.09      2.48 o 
   1   8   1       21.96       21.73      3.21 o 
   2   8   1        5.73        3.52      2.72 o 
   3   8   1       28.57       23.98      3.31 o 
   4   8   1       36.16       42.51      5.62 o 
   5   8   1        3.60        1.00      3.30 o 
   6   8   1        1.23        0.25      3.97 o 
   7   8   1        2.45        6.34      4.40 o 
  -6   9   1        0.62        0.00      3.87 o 
  -5   9   1        5.65        6.62      7.00 o 
  -4   9   1      575.96      603.76     14.46 o 
  -3   9   1       69.00       85.95      5.40 o 
  -2   9   1       63.44       71.14      5.05 o 
  -1   9   1       41.51       39.47      4.14 o 
   0   9   1       17.71       20.87      3.48 o 
   1   9   1       31.63       26.01      3.71 o 
   2   9   1       82.78       76.46      6.45 o 
   3   9   1       13.95       24.62      3.89 o 
   4   9   1        9.84       13.48      3.92 o 
   5   9   1      184.40      212.29     10.88 o 
   6   9   1        4.05        2.60      4.40 o 
  -5  10   1       18.01       23.08      6.27 o 
  -4  10   1        6.52        7.65      3.83 o 
  -3  10   1       14.75       15.28      4.14 o 
  -2  10   1        2.70        0.84      3.19 o 
  -1  10   1        5.58        1.41      3.16 o 
   0  10   1        1.40        0.00      2.93 o 
   1  10   1        1.88        0.00      3.05 o 
   2  10   1      114.37      117.61      7.46 o 
   3  10   1      275.04      286.58      9.04 o 
   4  10   1        0.08        5.34      3.78 o 
   5  10   1       21.50       18.67      9.61 o 
  -4  11   1       74.62       77.89      8.57 o 
  -3  11   1       72.86       81.59      6.35 o 
  -2  11   1        0.18        2.36      3.64 o 
  -1  11   1        0.01        0.00      3.40 o 
   0  11   1        0.77        0.00      3.12 o 
   1  11   1       36.17       33.28      4.82 o 
   2  11   1       68.82       81.62      6.29 o 
   3  11   1       46.37       53.36      5.77 o 
   4  11   1        0.52        3.72      4.16 o 
 -10   0   2        0.49        0.00      7.37 o 
  -9   0   2        8.95        3.68      8.35 o 
  -8   0   2        2.10        0.49      7.12 o 
  -7   0   2       55.04       32.92      7.62 o 
  -6   0   2      346.10      350.06     14.99 o 
  -5   0   2      223.58      244.02      6.90 o 
  -4   0   2     2136.49     2205.86     34.05 o 
  -3   0   2     5842.55     5495.59     78.52 o 
  -2   0   2     2249.09     2106.86     55.40 o 
  -1   0   2      476.00      416.15      9.58 o 
   1   0   2    10016.96     8847.40    185.23 o 
   2   0   2      362.19      285.26      6.12 o 
   3   0   2     3089.46     2898.98     66.08 o 
   4   0   2     1654.36     1627.26     41.27 o 
   5   0   2        0.02        0.37      2.08 o 
   6   0   2        0.41        6.43      3.29 o 
   7   0   2     1917.06     2118.07     52.33 o 
   8   0   2      344.03      346.38     17.93 o 
   9   0   2       11.49        5.90      7.12 o 
  10   0   2       40.01       31.69     10.81 o 
 -10   1   2       19.86       32.08      7.55 o 
  -9   1   2       28.97       33.56      7.17 o 
  -8   1   2       50.24       42.00      6.57 o 
  -7   1   2       36.58       39.45      5.56 o 
  -6   1   2       75.44       75.46      5.91 o 
  -5   1   2     1868.48     1974.89     22.60 o 
  -4   1   2      708.23      823.25     10.52 o 
  -3   1   2       13.92       15.56      1.17 o 
  -2   1   2      521.00      505.95      6.78 o 
  -1   1   2     2210.10     2116.51     22.93 o 
   0   1   2     1743.73     1600.12     21.74 o 
   1   1   2     1385.79     1213.96     23.49 o 
   2   1   2      168.71      152.47      3.05 o 
   3   1   2        1.37        0.00      0.89 o 
   4   1   2        5.44        1.54      1.31 o 
   5   1   2       15.04       14.68      2.29 o 
   6   1   2        5.46       10.50      2.58 o 
   7   1   2      187.42      201.54      8.65 o 
   8   1   2      282.80      299.32     12.07 o 
   9   1   2        0.58        5.58      5.20 o 
  10   1   2       22.76       24.15      7.55 o 
 -10   2   2       45.69       60.35      9.11 o 
  -9   2   2        0.84        1.41      5.35 o 
  -8   2   2      152.62      152.20     15.35 o 
  -7   2   2      342.62      362.48     13.76 o 
  -6   2   2        2.24        2.93      2.67 o 
  -5   2   2       22.59       16.13      3.51 o 
  -4   2   2      518.87      461.09      7.13 o 
  -3   2   2      890.12      756.94      9.91 o 
  -2   2   2      434.97      445.75      5.81 o 
  -1   2   2    11354.13    11272.68    111.54 o 
   0   2   2      877.46      890.92      9.66 o 
   1   2   2      118.56      125.30      2.75 o 
   2   2   2      516.20      541.67      9.61 o 
   3   2   2      127.96      131.95      3.49 o 
   4   2   2      316.16      316.01      6.10 o 
   5   2   2      109.23      109.95      3.99 o 
   6   2   2      191.50      177.29      6.43 o 
   7   2   2      316.33      303.68      9.07 o 
   8   2   2        0.01        0.00      5.28 o 
   9   2   2        2.68        0.00      4.68 o 
  10   2   2        4.96       12.52      6.85 o 
 -10   3   2       13.41        6.67      6.59 o 
  -9   3   2       31.48       27.19      6.69 o 
  -8   3   2      268.43      281.19     11.98 o 
  -7   3   2       45.69       72.32      7.12 o 
  -6   3   2       24.26       23.75      3.29 o 
  -5   3   2        9.57       10.80      2.30 o 
  -4   3   2       29.06       20.32      2.42 o 
  -3   3   2      148.74      162.60      3.38 o 
  -2   3   2      890.35      914.49     16.38 o 
  -1   3   2     1291.03     1269.56     14.88 o 
   0   3   2     4531.30     4667.72     54.48 o 
   1   3   2        0.48        0.89      0.94 o 
   2   3   2      302.16      293.07      8.01 o 
   3   3   2      414.73      431.20      8.35 o 
   4   3   2      210.32      225.07      5.33 o 
   5   3   2       33.61       36.63      2.97 o 
   6   3   2       11.95       11.42      3.37 o 
   7   3   2        0.55        0.98      5.90 o 
   8   3   2       49.38       52.85      7.10 o 
   9   3   2        0.29        0.00      5.03 o 
  10   3   2        1.86        2.95      6.60 o 
 -10   4   2        2.18        0.00      6.07 o 
  -9   4   2       12.55        7.54      5.98 o 
  -8   4   2       50.55       58.44      7.46 o 
  -7   4   2      345.38      348.01     12.59 o 
  -6   4   2       81.37       82.28      6.66 o 
  -5   4   2        1.13        0.00      1.88 o 
  -4   4   2       16.65       16.15      2.07 o 
  -3   4   2       79.45       79.90      3.18 o 
  -2   4   2      133.10      138.76      3.82 o 
  -1   4   2      226.82      204.33      5.09 o 
   0   4   2        0.15        0.00      0.97 o 
   1   4   2       34.66       40.37      2.26 o 
   2   4   2       89.11       93.96      3.36 o 
   3   4   2       76.07       98.61      3.68 o 
   4   4   2      220.21      233.40      7.88 o 
   5   4   2        5.18        3.81      2.38 o 
   6   4   2       74.96       63.27      4.35 o 
   7   4   2       10.35        2.83      3.57 o 
   8   4   2        1.59        6.00      4.68 o 
   9   4   2        4.43        0.82      5.38 o 
  -9   5   2        4.20        5.48      5.90 o 
  -8   5   2        4.30        3.05      5.28 o 
  -7   5   2       95.26      103.33      8.59 o 
  -6   5   2       39.36       38.47      4.26 o 
  -5   5   2       69.86       65.71      4.59 o 
  -4   5   2     1040.73     1000.41     14.33 o 
  -3   5   2       14.13       26.72      2.49 o 
  -2   5   2        4.90        1.59      1.88 o 
  -1   5   2      178.91      186.83      4.78 o 
   0   5   2      582.70      607.26      9.51 o 
   1   5   2       20.62       16.97      1.99 o 
   2   5   2      176.15      180.31      6.43 o 
   3   5   2       48.10       55.85      3.43 o 
   4   5   2        2.03        0.00      1.84 o 
   5   5   2       63.66       56.30      3.97 o 
   6   5   2       39.29       36.47      3.92 o 
   7   5   2       66.98       65.24      5.63 o 
   8   5   2       12.91       10.44      5.72 o 
   9   5   2        0.01        0.00      5.55 o 
  -9   6   2        1.62        0.68      5.90 o 
  -8   6   2        1.18        1.24      7.25 o 
  -7   6   2        7.32        2.20      5.10 o 
  -6   6   2        6.13        6.93      3.40 o 
  -5   6   2       96.56       96.19      5.78 o 
  -4   6   2      385.29      377.98      8.13 o 
  -3   6   2        4.48        1.20      2.06 o 
  -2   6   2        1.39        0.00      1.98 o 
  -1   6   2       12.73       14.67      2.41 o 
   0   6   2      768.31      810.54     12.33 o 
   1   6   2        0.09        0.40      1.63 o 
   2   6   2       69.78       70.15      4.18 o 
   3   6   2        0.14        0.00      1.80 o 
   4   6   2      185.72      192.28      5.91 o 
   5   6   2       49.63       52.64      4.89 o 
   6   6   2       28.10       25.40      4.42 o 
   7   6   2        0.29        0.00      3.59 o 
   8   6   2       27.41       11.08      8.11 o 
  -8   7   2       12.65       16.99      6.85 o 
  -7   7   2       11.81       10.08      4.92 o 
  -6   7   2        3.16        0.00      3.74 o 
  -5   7   2       33.19       40.34      4.93 o 
  -4   7   2       67.33       72.82      4.40 o 
  -3   7   2       14.83       14.28      2.69 o 
  -2   7   2       14.52       12.74      2.45 o 
  -1   7   2      502.48      551.48     10.19 o 
   0   7   2        4.05        3.73      2.03 o 
   1   7   2        3.39        0.79      1.94 o 
   2   7   2       63.67       65.50      3.95 o 
   3   7   2       23.31       20.20      3.55 o 
   4   7   2        5.16        1.46      2.65 o 
   5   7   2        1.19        0.00      2.57 o 
   6   7   2       56.39       55.74      5.70 o 
   7   7   2       76.42       90.56      6.83 o 
   8   7   2        5.21        4.99      4.52 o 
  -7   8   2        3.84        3.81      5.35 o 
  -6   8   2        4.92        1.35      3.81 o 
  -5   8   2      104.01      121.91      7.23 o 
  -4   8   2      187.52      201.04      6.86 o 
  -3   8   2        3.21        6.50      3.09 o 
  -2   8   2       98.37       97.25      4.75 o 
  -1   8   2       57.56       57.98      4.20 o 
   0   8   2      491.66      490.17     14.34 o 
   1   8   2       47.86       54.55      6.67 o 
   2   8   2       35.78       35.84      4.68 o 
   3   8   2        0.35        1.88      2.62 o 
   4   8   2       54.11       48.43      5.28 o 
   5   8   2       68.12       78.93      5.53 o 
   6   8   2       46.35       49.86     11.40 o 
   7   8   2        1.09        6.70      4.62 o 
  -6   9   2        6.72        5.15      4.48 o 
  -5   9   2        6.10       11.70      5.31 o 
  -4   9   2      195.17      212.56      8.61 o 
  -3   9   2      170.12      160.14      6.43 o 
  -2   9   2       25.39       25.98      4.00 o 
  -1   9   2       27.15       24.07      3.68 o 
   0   9   2       26.15       24.99      4.15 o 
   1   9   2       28.60       32.38      3.98 o 
   2   9   2       34.80       37.41      4.28 o 
   3   9   2      104.20      119.36      6.00 o 
   4   9   2       27.23       27.29      4.40 o 
   5   9   2       30.89       29.77      5.34 o 
   6   9   2       13.69        7.44      5.36 o 
  -5  10   2       41.68       43.23      7.26 o 
  -4  10   2       36.85       38.04      5.90 o 
  -3  10   2        3.94        0.41      3.53 o 
  -2  10   2        5.64        0.95      3.31 o 
  -1  10   2       15.63       13.77      3.76 o 
   0  10   2       56.88       58.57      5.05 o 
   1  10   2       80.59       79.96      7.91 o 
   2  10   2        7.04        5.41      3.62 o 
   3  10   2       82.09       91.30      6.68 o 
   4  10   2        0.91        2.98      3.86 o 
   5  10   2       16.19       14.15      7.62 o 
  -4  11   2        0.06        0.00      4.38 o 
  -3  11   2       10.62       11.09      4.23 o 
  -2  11   2        0.08        1.98      3.54 o 
  -1  11   2        4.60        1.70      3.43 o 
   0  11   2        0.79        0.00      3.36 o 
   1  11   2        7.98        2.01      3.77 o 
   2  11   2       23.81       32.61      5.30 o 
   3  11   2       36.49       52.77      5.74 o 
 -10   1   3        6.91        9.24      6.50 o 
  -9   1   3        1.18        0.00      5.18 o 
  -8   1   3       13.54       11.58      5.35 o 
  -7   1   3       50.30       45.54      5.91 o 
  -6   1   3      132.10      133.69      6.77 o 
  -5   1   3       17.11       11.75      2.02 o 
  -4   1   3     1761.90     1901.20     26.36 o 
  -3   1   3      297.00      279.86      4.82 o 
  -2   1   3       37.41       45.16      2.44 o 
  -1   1   3      822.20      718.16     20.10 o 
   0   1   3     6033.33     5816.28     86.68 o 
   1   1   3      571.92      591.74      7.19 o 
   2   1   3      112.18      115.28      2.67 o 
   3   1   3       36.55       30.57      1.88 o 
   4   1   3      284.64      276.78      5.52 o 
   5   1   3       65.63       64.34      3.40 o 
   6   1   3      968.75     1003.90     15.42 o 
   7   1   3      492.35      527.15     11.42 o 
   8   1   3       26.24       37.90      9.46 o 
   9   1   3        1.11        0.00      4.85 o 
  10   1   3       28.11       23.40      7.34 o 
 -10   2   3        1.82       11.03      6.82 o 
  -9   2   3       87.80       82.88      8.91 o 
  -8   2   3        9.36        0.00      4.51 o 
  -7   2   3       71.07       84.39      7.12 o 
  -6   2   3      127.22      133.16      6.86 o 
  -5   2   3       48.67       38.97      2.91 o 
  -4   2   3        0.36        0.00      1.00 o 
  -3   2   3        0.24        0.77      0.78 o 
  -2   2   3     1983.94     1965.52     28.47 o 
  -1   2   3    14944.33    14774.12    145.18 o 
   0   2   3    25351.22    23954.67    225.86 o 
   1   2   3      754.97      727.87      9.57 o 
   2   2   3     2581.85     2589.16     31.29 o 
   3   2   3     1674.99     1784.76     20.46 o 
   4   2   3        6.04        5.36      1.61 o 
   5   2   3       11.06        8.41      2.00 o 
   6   2   3       11.17        4.32      2.81 o 
   7   2   3      129.75      116.85     11.10 o 
   8   2   3        1.17        0.00      4.13 o 
   9   2   3        6.10        6.04      5.49 o 
  10   2   3        2.03        2.39      6.16 o 
 -10   3   3        0.67        0.00      6.30 o 
  -9   3   3        0.10        0.00      5.70 o 
  -8   3   3        0.98        1.22      4.95 o 
  -7   3   3      468.55      445.62     19.90 o 
  -6   3   3       30.89       29.73      4.06 o 
  -5   3   3        5.92        4.94      2.05 o 
  -4   3   3       40.53       40.53      2.31 o 
  -3   3   3      190.70      186.27      4.81 o 
  -2   3   3      746.02      723.35      9.64 o 
  -1   3   3      446.91      455.29     12.02 o 
   0   3   3     1059.82     1126.11     12.52 o 
   1   3   3      387.21      410.37     14.82 o 
   2   3   3      265.70      268.05      5.08 o 
   3   3   3        3.00        2.37      1.56 o 
   4   3   3       15.60       11.68      1.94 o 
   5   3   3       34.94       38.14      3.10 o 
   6   3   3       28.24       24.03      3.28 o 
   7   3   3       15.20        1.43      5.86 o 
   8   3   3        9.58       16.20      5.10 o 
   9   3   3        2.26        1.96      5.47 o 
 -10   4   3        0.67        0.00      6.36 o 
  -9   4   3        5.43        4.71      6.51 o 
  -8   4   3      171.25      176.14     14.74 o 
  -7   4   3       13.49       14.42      5.77 o 
  -6   4   3      164.12      149.70      5.96 o 
  -5   4   3        6.18        4.68      2.28 o 
  -4   4   3        2.97        3.36      1.77 o 
  -3   4   3      180.49      200.28      4.12 o 
  -2   4   3      398.92      417.14      7.02 o 
  -1   4   3      419.69      411.24      7.88 o 
   0   4   3      793.50      787.68     10.79 o 
   1   4   3      212.98      184.02      4.38 o 
   2   4   3      875.11      892.65     12.29 o 
   3   4   3        9.70       11.99      1.96 o 
   4   4   3      273.31      276.85      7.23 o 
   5   4   3       46.25       52.12      3.80 o 
   6   4   3       20.47       13.41      3.06 o 
   7   4   3        3.31        0.00      3.26 o 
   8   4   3        0.66        0.00      4.51 o 
   9   4   3        1.42        0.00      5.21 o 
  -9   5   3        7.65        2.38      6.15 o 
  -8   5   3       55.98       36.34      6.94 o 
  -7   5   3       23.46       30.48      6.25 o 
  -6   5   3       17.60       12.89      3.47 o 
  -5   5   3       99.72      100.60      4.98 o 
  -4   5   3        4.16        5.13      1.86 o 
  -3   5   3      768.73      773.36     11.60 o 
  -2   5   3      268.96      252.42      5.72 o 
  -1   5   3      180.47      216.38      5.95 o 
   0   5   3      318.17      276.09      5.89 o 
   1   5   3       89.54       70.78      3.22 o 
   2   5   3      133.02      152.38      5.28 o 
   3   5   3     1001.98     1002.48     14.37 o 
   4   5   3       11.02       17.02      2.96 o 
   5   5   3        3.93        0.00      2.26 o 
   6   5   3       40.84       35.91      5.74 o 
   7   5   3       11.95       14.41      4.05 o 
   8   5   3        0.09        0.00      3.67 o 
   9   5   3        5.65        0.00      5.28 o 
  -9   6   3        3.07        3.63      6.59 o 
  -8   6   3       11.60        6.59     12.16 o 
  -7   6   3       46.35       53.42      7.46 o 
  -6   6   3        5.22        0.00      3.03 o 
  -5   6   3       49.60       51.02      6.91 o 
  -4   6   3        5.63       10.26      2.38 o 
  -3   6   3      155.29      139.60      4.73 o 
  -2   6   3       65.34       68.63      4.03 o 
  -1   6   3       83.40       79.13      3.61 o 
   0   6   3      198.06      192.07      5.82 o 
   1   6   3       66.60       75.89      3.56 o 
   2   6   3       26.09       27.74      2.78 o 
   3   6   3       17.13       22.15      2.76 o 
   4   6   3      105.80      105.10      6.45 o 
   5   6   3      104.57      101.78      5.75 o 
   6   6   3       73.36       81.36      5.17 o 
   7   6   3       61.18       63.91      7.31 o 
   8   6   3        4.16        0.52      4.02 o 
  -8   7   3       14.65        7.36      6.07 o 
  -7   7   3       15.84       26.40      7.02 o 
  -6   7   3        0.83        0.00      5.73 o 
  -5   7   3      698.91      725.49     21.93 o 
  -4   7   3        0.00        4.29      2.62 o 
  -3   7   3      245.86      244.93      6.72 o 
  -2   7   3       27.60       24.54      2.85 o 
  -1   7   3       13.66       13.40      2.51 o 
   0   7   3       24.75       27.40      2.97 o 
   1   7   3        0.00        0.00      1.67 o 
   2   7   3       42.81       49.73      3.83 o 
   3   7   3      115.04      122.90      5.97 o 
   4   7   3       31.86       29.04      3.74 o 
   5   7   3        5.55        0.14      3.39 o 
   6   7   3        6.32        2.60      3.66 o 
   7   7   3       63.98       85.34      6.79 o 
   8   7   3        3.96        0.00      4.38 o 
  -7   8   3        0.12        0.76      5.38 o 
  -6   8   3        0.75        0.00      3.65 o 
  -5   8   3       98.42       85.87      7.50 o 
  -4   8   3       68.94       82.79      5.85 o 
  -3   8   3       36.24       33.03      6.29 o 
  -2   8   3       10.24       11.25      2.72 o 
  -1   8   3        0.70        0.00      2.12 o 
   0   8   3      118.77      118.37      5.06 o 
   1   8   3       20.35       21.63      4.11 o 
   2   8   3       51.94       51.91      5.63 o 
   3   8   3        4.39        6.79      3.50 o 
   4   8   3        0.66        0.00      4.53 o 
   5   8   3        0.16        0.00      2.99 o 
   6   8   3        5.24        4.84      4.19 o 
   7   8   3        2.07        3.82      4.29 o 
  -6   9   3       31.89       30.63      6.00 o 
  -5   9   3        5.37        2.57      4.60 o 
  -4   9   3       28.76       22.31      5.70 o 
  -3   9   3       13.27        1.69      3.14 o 
  -2   9   3       14.71       10.73      3.30 o 
  -1   9   3       23.14       18.11      3.68 o 
   0   9   3        1.30        0.00      2.53 o 
   1   9   3        5.23        1.07      3.04 o 
   2   9   3      113.73      127.31      6.13 o 
   3   9   3      100.41      121.50      8.26 o 
   4   9   3       20.52       18.64      4.08 o 
   5   9   3        3.23        0.00      3.89 o 
   6   9   3        0.77        0.00      5.00 o 
  -5  10   3        0.01        0.64      5.07 o 
  -4  10   3       20.89       17.95      4.98 o 
  -3  10   3        0.13        0.00      3.10 o 
  -2  10   3       16.51       11.52      3.70 o 
  -1  10   3        8.15       10.61      3.71 o 
   0  10   3       35.42       40.43      7.23 o 
   1  10   3       57.17       47.87      4.93 o 
   2  10   3        1.70        5.08      3.61 o 
   3  10   3       24.62       27.36      4.59 o 
   4  10   3       75.14       84.33      6.18 o 
   5  10   3       43.14       36.57      5.25 o 
  -4  11   3        0.74        0.00      4.36 o 
  -3  11   3        0.44        0.00      3.54 o 
  -2  11   3        1.16        1.60      3.67 o 
  -1  11   3        6.45        5.96      3.84 o 
   0  11   3        0.95        2.53      3.67 o 
   1  11   3        0.17        0.00      3.61 o 
   2  11   3       56.99       55.39      5.61 o 
   3  11   3      323.08      347.60     12.03 o 
 -10   0   4        0.84        0.00      8.11 o 
  -9   0   4        2.93        1.23      8.11 o 
  -8   0   4        0.68        0.00      6.63 o 
  -7   0   4        7.81        7.86      6.14 o 
  -6   0   4        2.36        0.98      3.93 o 
  -5   0   4       51.04       58.47      6.63 o 
  -4   0   4      624.35      739.43     20.64 o 
  -3   0   4      226.76      250.17      7.20 o 
  -2   0   4       67.96       62.83      3.18 o 
  -1   0   4        6.75       12.17      1.22 o 
   0   0   4      101.59       93.10      4.42 o 
   1   0   4     2228.18     2149.51     48.64 o 
   2   0   4       14.25        8.00      1.36 o 
   3   0   4     1490.83     1516.94     24.73 o 
   4   0   4      142.35      187.38      6.40 o 
   5   0   4       26.38       34.12      4.01 o 
   6   0   4     1426.62     1475.06     27.71 o 
   7   0   4      788.89      839.86     23.34 o 
   8   0   4        4.65        0.98      6.14 o 
   9   0   4       37.51       43.48     10.32 o 
 -10   1   4       16.29       13.38      6.69 o 
  -9   1   4        3.80        0.00      5.47 o 
  -8   1   4       15.80       10.76      5.30 o 
  -7   1   4        2.08        0.00      3.73 o 
  -6   1   4       87.49       96.33      5.99 o 
  -5   1   4       44.41       44.98      3.76 o 
  -4   1   4      979.54     1121.15     14.47 o 
  -3   1   4     1209.08     1285.49     16.64 o 
  -2   1   4      733.61      685.71      8.43 o 
  -1   1   4     1846.89     1757.19     17.39 o 
   0   1   4       40.73       43.97      3.44 o 
   1   1   4     2759.45     2671.68     32.81 o 
   2   1   4     2296.48     2236.65     23.90 o 
   3   1   4      964.82     1037.01     12.92 o 
   4   1   4        9.18        6.95      1.59 o 
   5   1   4      172.26      146.32      4.61 o 
   6   1   4      973.62     1020.33     17.61 o 
   7   1   4      455.06      525.02     10.78 o 
   8   1   4        0.40        2.92      4.60 o 
   9   1   4        1.27        2.09      5.21 o 
  10   1   4        0.03        0.00      8.35 o 
 -10   2   4        0.21        0.50      6.34 o 
  -9   2   4       17.54       11.42      6.51 o 
  -8   2   4       28.37       17.93      5.72 o 
  -7   2   4       97.51       85.17      9.83 o 
  -6   2   4        1.57        3.83      3.04 o 
  -5   2   4       20.80       20.57      2.91 o 
  -4   2   4      165.55      169.40      3.39 o 
  -3   2   4        0.05        1.25      0.81 o 
  -2   2   4      162.78      178.69      6.10 o 
  -1   2   4     1180.38     1212.37     16.32 o 
   0   2   4    23444.79    22973.36    210.91 o 
   1   2   4      157.59      184.05      4.39 o 
   2   2   4       29.26       23.97      1.70 o 
   3   2   4     3644.44     3715.10     39.39 o 
   4   2   4        1.27        0.00      1.30 o 
   5   2   4       84.97       83.93      3.73 o 
   6   2   4      219.68      210.41      7.02 o 
   7   2   4       24.86       16.22      3.75 o 
   8   2   4        5.87        6.15      4.60 o 
   9   2   4        0.44        0.00      5.38 o 
 -10   3   4        0.58        0.00      5.99 o 
  -9   3   4        1.77        0.00      5.56 o 
  -8   3   4      156.17      162.99      9.73 o 
  -7   3   4      679.55      657.65     20.39 o 
  -6   3   4        0.24        0.00      2.95 o 
  -5   3   4       34.11       41.30      3.29 o 
  -4   3   4        1.34        0.00      1.02 o 
  -3   3   4       83.42       75.58      2.41 o 
  -2   3   4      217.57      167.46      3.72 o 
  -1   3   4     2713.46     2536.35     25.58 o 
   0   3   4        8.62        8.07      1.10 o 
   1   3   4      854.60      858.65     10.23 o 
   2   3   4      953.33      939.21     12.26 o 
   3   3   4      290.49      319.26      6.19 o 
   4   3   4        7.92        6.15      1.77 o 
   5   3   4       71.60       74.00      3.82 o 
   6   3   4      118.15      114.98      9.33 o 
   7   3   4       14.82        6.91      4.24 o 
   8   3   4        3.55        0.00      3.40 o 
   9   3   4       29.02       29.99      6.82 o 
 -10   4   4        5.73        0.00      9.09 o 
  -9   4   4       16.55       14.48      6.94 o 
  -8   4   4       57.19       87.46      8.93 o 
  -7   4   4        8.50       10.56      4.86 o 
  -6   4   4       83.70       86.00      7.03 o 
  -5   4   4        6.83        3.39      2.29 o 
  -4   4   4        0.57        1.68      1.46 o 
  -3   4   4        3.82        4.53      1.43 o 
  -2   4   4      301.90      339.43      6.22 o 
  -1   4   4     1618.90     1789.77     24.20 o 
   0   4   4     1681.20     1784.55     20.80 o 
   1   4   4      215.85      243.24      6.27 o 
   2   4   4        8.11        4.90      1.40 o 
   3   4   4        8.31        7.24      1.80 o 
   4   4   4      328.30      330.09      7.30 o 
   5   4   4       76.31       69.89      4.23 o 
   6   4   4        4.51        0.00      2.54 o 
   7   4   4        2.09        0.00      3.30 o 
   8   4   4        2.17        0.00      3.72 o 
   9   4   4        0.48        0.00      7.37 o 
  -9   5   4       27.29       30.91      7.49 o 
  -8   5   4        3.83       10.72      6.26 o 
  -7   5   4        0.96        3.32      4.52 o 
  -6   5   4       18.09       16.03      3.65 o 
  -5   5   4       35.56       35.69      3.86 o 
  -4   5   4       34.99       35.53      2.85 o 
  -3   5   4      162.28      176.93      5.48 o 
  -2   5   4      174.53      181.62      4.89 o 
  -1   5   4      502.51      573.38     10.67 o 
   0   5   4      433.64      444.06      7.87 o 
   1   5   4       30.04       32.36      3.65 o 
   2   5   4      149.11      171.74      7.41 o 
   3   5   4      941.95      973.23     14.12 o 
   4   5   4      242.26      284.27      7.89 o 
   5   5   4        1.90        0.00      2.21 o 
   6   5   4        0.01        0.00      2.44 o 
   7   5   4        0.20        0.00      3.64 o 
   8   5   4        0.48        0.00      3.95 o 
   9   5   4        1.19        6.39      9.34 o 
  -9   6   4       10.03        2.83      6.08 o 
  -8   6   4       56.80       47.32      9.34 o 
  -7   6   4       48.71       61.17      7.81 o 
  -6   6   4        8.74        2.00      3.33 o 
  -5   6   4      297.02      301.61      8.89 o 
  -4   6   4      412.27      404.18      8.65 o 
  -3   6   4      239.10      231.22      6.81 o 
  -2   6   4       31.82       33.46      3.30 o 
  -1   6   4      158.07      176.73      6.92 o 
   0   6   4       41.23       39.65      2.94 o 
   1   6   4        8.93        7.40      2.07 o 
   2   6   4        0.02        0.00      1.80 o 
   3   6   4        2.58        1.51      2.50 o 
   4   6   4        5.41        3.00      2.62 o 
   5   6   4        1.65        0.00      2.58 o 
   6   6   4       12.86       17.99      3.56 o 
   7   6   4       21.18       15.73      4.35 o 
   8   6   4        2.66        0.87      4.32 o 
  -8   7   4        5.76        4.70      6.07 o 
  -7   7   4        7.29        0.00      5.35 o 
  -6   7   4        0.99        0.00      5.33 o 
  -5   7   4      309.02      347.39     10.23 o 
  -4   7   4      931.13      970.49     17.66 o 
  -3   7   4       24.07       22.28      3.07 o 
  -2   7   4        5.04        7.34      2.29 o 
  -1   7   4        4.88        7.56      2.33 o 
   0   7   4       10.33       15.98      2.60 o 
   1   7   4       58.70       57.47      3.94 o 
   2   7   4       12.12       11.37      2.75 o 
   3   7   4        7.21        4.84      3.19 o 
   4   7   4        9.17        8.01      3.57 o 
   5   7   4       75.44       70.41      8.88 o 
   6   7   4       67.69       65.37      5.14 o 
   7   7   4       38.17       29.33      5.35 o 
   8   7   4        4.44        3.29      6.51 o 
  -7   8   4       14.05       13.15      6.25 o 
  -6   8   4        2.52        1.66      3.83 o 
  -5   8   4        0.05        0.00      3.48 o 
  -4   8   4       12.26       15.28      4.32 o 
  -3   8   4       45.23       46.70      4.70 o 
  -2   8   4        2.21        0.21      2.41 o 
  -1   8   4       41.06       43.03      3.79 o 
   0   8   4        2.08        0.87      2.36 o 
   1   8   4        0.06        0.00      2.87 o 
   2   8   4      496.94      516.37     10.78 o 
   3   8   4       11.95       23.41      3.73 o 
   4   8   4       13.74        8.46      4.25 o 
   5   8   4        0.07        0.00      4.19 o 
   6   8   4       21.57       29.72      4.62 o 
   7   8   4       99.00       95.21      7.67 o 
  -6   9   4        0.00        0.00      3.83 o 
  -5   9   4       72.69       73.85      7.83 o 
  -4   9   4        0.01        4.13      5.53 o 
  -3   9   4       32.42       26.94      4.21 o 
  -2   9   4        2.04        0.00      2.84 o 
  -1   9   4        4.10        0.00      2.73 o 
   0   9   4        3.85        0.00      2.75 o 
   1   9   4        0.05        0.00      2.69 o 
   2   9   4        3.00        7.60      3.47 o 
   3   9   4        2.32       10.34      3.73 o 
   4   9   4       21.30       19.05      4.24 o 
   5   9   4        0.28        0.00      4.02 o 
   6   9   4        2.53        0.00      4.72 o 
  -5  10   4        6.84       14.60      6.02 o 
  -4  10   4       10.84        8.60      4.56 o 
  -3  10   4        0.36        0.00      3.14 o 
  -2  10   4       15.01       11.91      3.96 o 
  -1  10   4        0.77        0.00      3.15 o 
   0  10   4        0.32        0.00      3.06 o 
   1  10   4       37.11       37.13      5.08 o 
   2  10   4        0.80        1.83      3.47 o 
   3  10   4        2.54        7.56      3.87 o 
   4  10   4        1.26        3.90      3.77 o 
   5  10   4        3.17        1.56      3.90 o 
  -3  11   4        1.28        0.00      4.96 o 
  -2  11   4       37.66       25.39      4.55 o 
  -1  11   4        7.91       12.60      4.03 o 
   0  11   4        3.66        5.13      4.33 o 
   1  11   4        3.50        0.00      3.71 o 
   2  11   4        0.06        0.00      3.83 o 
   3  11   4        3.80        1.82      4.04 o 
 -10   1   5        0.00        0.00      5.63 o 
  -9   1   5       12.79        9.63     11.79 o 
  -8   1   5       21.32       14.17      5.65 o 
  -7   1   5       34.38       36.24      5.28 o 
  -6   1   5       25.51       24.65      4.08 o 
  -5   1   5       41.05       47.50      4.43 o 
  -4   1   5        0.35        2.05      1.26 o 
  -3   1   5     1174.58     1116.75     13.06 o 
  -2   1   5     4372.10     4112.76     48.55 o 
  -1   1   5    10578.83     9962.69     92.12 o 
   0   1   5      221.62      188.74      6.39 o 
   1   1   5       40.19       29.34      1.78 o 
   2   1   5       75.22       88.48      4.37 o 
   3   1   5     1511.82     1754.16     20.05 o 
   4   1   5      448.53      482.50      8.04 o 
   5   1   5       73.86       71.89      3.63 o 
   6   1   5       43.35       68.37      4.68 o 
   7   1   5      800.98      865.40     14.56 o 
   8   1   5        0.00        0.00      3.39 o 
 -10   2   5        1.20        0.00      5.98 o 
  -9   2   5       54.68       61.32     14.99 o 
  -8   2   5        7.14        0.87      4.95 o 
  -7   2   5       30.64       32.81      6.02 o 
  -6   2   5      187.74      178.86     16.09 o 
  -5   2   5      430.54      459.55      9.00 o 
  -4   2   5      479.36      521.63      8.41 o 
  -3   2   5        9.27        8.73      1.04 o 
  -2   2   5       30.25       31.29      1.59 o 
  -1   2   5      117.69      128.98      2.73 o 
   0   2   5      258.53      281.46      4.26 o 
   1   2   5     6809.97     6699.75     95.32 o 
   2   2   5     1284.59     1236.58     14.72 o 
   3   2   5     2046.52     2028.60     23.13 o 
   4   2   5      511.31      474.45      8.20 o 
   5   2   5      544.10      594.79     10.10 o 
   6   2   5       74.29       81.91      4.75 o 
   7   2   5      528.25      579.95     11.42 o 
   8   2   5        0.08        0.00      3.64 o 
   9   2   5       83.69       89.91     13.51 o 
 -10   3   5       10.30        9.13      6.77 o 
  -9   3   5        1.49        0.00      5.63 o 
  -8   3   5        0.05        0.00      4.77 o 
  -7   3   5       59.10       73.30     10.44 o 
  -6   3   5        3.39        1.23      3.30 o 
  -5   3   5      191.61      174.95      5.04 o 
  -4   3   5       41.40       45.86      2.21 o 
  -3   3   5       98.19      111.47      3.61 o 
  -2   3   5      510.69      509.54      7.10 o 
  -1   3   5      587.99      603.73      7.89 o 
   0   3   5     1697.06     1623.94     17.36 o 
   1   3   5       25.47       19.84      2.28 o 
   2   3   5       35.95       59.74      3.00 o 
   3   3   5       11.67       15.09      1.94 o 
   4   3   5      113.54      115.35      4.09 o 
   5   3   5       69.97       63.83      4.51 o 
   6   3   5       40.85       31.19      3.68 o 
   7   3   5       53.96       57.62      4.72 o 
   8   3   5        0.03        0.00      4.77 o 
   9   3   5       16.81       18.18      9.83 o 
  -9   4   5        1.36        3.68      6.08 o 
  -8   4   5      129.32      135.54     16.58 o 
  -7   4   5       26.82       48.34      6.51 o 
  -6   4   5       51.95       43.19      5.45 o 
  -5   4   5       29.85       26.28      3.22 o 
  -4   4   5       66.45       72.78      2.77 o 
  -3   4   5      205.81      191.97      6.84 o 
  -2   4   5      365.59      416.74      7.11 o 
  -1   4   5      424.08      549.50      9.80 o 
   0   4   5     1129.98     1269.00     14.67 o 
   1   4   5       63.56       73.40      2.72 o 
   2   4   5       23.57       26.82      2.26 o 
   3   4   5      640.29      623.19     11.28 o 
   4   4   5       19.21       21.60      2.66 o 
   5   4   5      141.72      143.39      5.19 o 
   6   4   5       19.15       11.71      3.22 o 
   7   4   5        7.62        0.16      2.88 o 
   8   4   5        0.00        0.00      7.62 o 
   9   4   5       22.16       19.65     10.07 o 
  -9   5   5        1.99        0.63      5.64 o 
  -8   5   5       64.89       62.37      8.04 o 
  -7   5   5       81.86       97.78      9.21 o 
  -6   5   5        5.53        5.41      4.33 o 
  -5   5   5       86.42       78.30      4.69 o 
  -4   5   5      248.26      244.59      5.88 o 
  -3   5   5       50.57       45.14      2.86 o 
  -2   5   5       40.85       43.74      2.89 o 
  -1   5   5     2862.20     2903.84     37.93 o 
   0   5   5      139.88      139.40      4.30 o 
   1   5   5        0.57        0.00      1.60 o 
   2   5   5       11.70       10.61      2.10 o 
   3   5   5       34.74       34.73      5.17 o 
   4   5   5      465.69      465.54     10.34 o 
   5   5   5       38.67       30.16      5.00 o 
   6   5   5       42.66       32.98      4.13 o 
   7   5   5       15.64       15.67      4.30 o 
   8   5   5        0.20        0.00      4.65 o 
  -9   6   5        0.15        2.69      5.80 o 
  -8   6   5       65.10       63.55      9.46 o 
  -7   6   5      274.78      283.95     16.21 o 
  -6   6   5       26.95       15.38      3.72 o 
  -5   6   5       12.85       17.00      3.63 o 
  -4   6   5      186.40      193.86      8.97 o 
  -3   6   5        2.44        2.05      1.94 o 
  -2   6   5      132.97      145.61      5.34 o 
  -1   6   5       95.18      104.00      4.12 o 
   0   6   5       45.45       51.50      3.90 o 
   1   6   5        0.70        0.00      1.62 o 
   2   6   5      147.25      148.42      4.96 o 
   3   6   5       37.88       36.79      4.15 o 
   4   6   5        0.46        0.00      2.31 o 
   5   6   5       72.68       66.53      5.62 o 
   6   6   5        5.57        0.21      2.92 o 
   7   6   5        8.81       10.51      5.70 o 
   8   6   5        0.94        0.00      4.76 o 
  -8   7   5        1.47        0.00      5.80 o 
  -7   7   5        6.94        7.22      6.05 o 
  -6   7   5        2.06        0.00      3.33 o 
  -5   7   5      231.32      225.98      8.29 o 
  -4   7   5     1427.82     1426.81     23.59 o 
  -3   7   5       69.60       65.56      4.18 o 
  -2   7   5       22.50       23.01      3.32 o 
  -1   7   5       49.03       56.90      3.73 o 
   0   7   5      143.49      138.78      6.60 o 
   1   7   5        2.08        0.00      2.77 o 
   2   7   5      557.21      545.47     10.62 o 
   3   7   5      176.80      193.27      6.39 o 
   4   7   5       30.78       34.57      8.55 o 
   5   7   5       73.11       86.68      6.22 o 
   6   7   5       11.92        9.44      3.55 o 
   7   7   5        4.89        8.24      5.72 o 
  -7   8   5        0.60        0.00      5.45 o 
  -6   8   5        0.82        0.00      3.75 o 
  -5   8   5      218.60      210.57      8.56 o 
  -4   8   5        8.31       10.84      4.18 o 
  -3   8   5       31.34       31.02      6.33 o 
  -2   8   5        9.70        1.78      2.47 o 
  -1   8   5        0.92        0.00      2.21 o 
   0   8   5       39.56       33.45      3.63 o 
   1   8   5        1.47        0.00      2.34 o 
   2   8   5      100.82      101.50      6.38 o 
   3   8   5      851.05      870.18     15.11 o 
   4   8   5        0.29        0.00      3.06 o 
   5   8   5       26.99       18.05      5.60 o 
   6   8   5        1.24        3.33      3.64 o 
   7   8   5       32.08       45.60      7.45 o 
  -6   9   5        5.96        5.20      6.32 o 
  -5   9   5        9.76        2.36      4.08 o 
  -4   9   5       56.65       49.14      6.84 o 
  -3   9   5       60.39       61.81      5.04 o 
  -2   9   5        3.86        1.80      2.93 o 
  -1   9   5       11.30        7.58      3.15 o 
   0   9   5       20.54       19.59      3.62 o 
   1   9   5      146.55      139.32      8.83 o 
   2   9   5       80.11       89.50      5.71 o 
   3   9   5        5.34        4.36      3.48 o 
   4   9   5        7.90        3.32      3.53 o 
   5   9   5        3.90        5.75      4.49 o 
   6   9   5        3.51        0.00      4.39 o 
  -5  10   5        2.19        3.06      5.19 o 
  -4  10   5        1.01        0.00      3.96 o 
  -3  10   5        0.49        0.00      3.00 o 
  -2  10   5       46.82       32.02      4.49 o 
  -1  10   5      152.53      152.75      6.69 o 
   0  10   5       21.54       15.22      3.83 o 
   1  10   5        4.33        0.00      3.27 o 
   2  10   5       16.88       15.01      4.13 o 
   3  10   5        0.00        3.06      3.63 o 
   4  10   5        7.93        6.00      3.94 o 
  -3  11   5        0.31        0.00      4.71 o 
  -2  11   5        0.15        0.00      3.44 o 
  -1  11   5       88.06       82.57      7.25 o 
   0  11   5       86.64       97.77      6.67 o 
   1  11   5        5.74        0.00      4.33 o 
   2  11   5        3.38        2.55      3.93 o 
   3  11   5        0.91        4.36      4.08 o 
 -10   0   6       10.27       17.69     10.07 o 
  -9   0   6       53.37       67.56     11.79 o 
  -8   0   6      256.87      245.41     15.48 o 
  -7   0   6       45.98       64.12      9.34 o 
  -6   0   6        5.76       12.53      4.67 o 
  -5   0   6       79.95       71.98      6.88 o 
  -4   0   6      500.47      475.87     12.22 o 
  -3   0   6      265.35      217.41      7.49 o 
  -2   0   6     2547.36     2602.17     34.09 o 
  -1   0   6      673.26      634.49     14.13 o 
   0   0   6     5727.17     5376.24    115.46 o 
   1   0   6      355.38      335.57     12.04 o 
   2   0   6    10660.08    10858.43    356.70 o 
   3   0   6        1.17        0.00      2.09 o 
   4   0   6       99.57      111.18      6.39 o 
   5   0   6       36.40       27.54      4.00 o 
   6   0   6      516.00      482.14     13.60 o 
   7   0   6      412.14      405.22     13.36 o 
   8   0   6        0.08        0.00      6.14 o 
 -10   1   6        8.22        7.21      6.55 o 
  -9   1   6        9.22        0.00      5.55 o 
  -8   1   6        6.97        0.00      4.34 o 
  -7   1   6       49.96       35.83      5.47 o 
  -6   1   6        0.48        2.52      3.11 o 
  -5   1   6      329.63      386.45      9.24 o 
  -4   1   6      760.55      773.40     10.24 o 
  -3   1   6        8.56        8.07      1.35 o 
  -2   1   6      526.57      517.82      6.47 o 
  -1   1   6      278.03      309.39      7.97 o 
   0   1   6      378.68      360.78     12.04 o 
   1   1   6     1769.85     1797.30     23.29 o 
   2   1   6     1489.33     1419.56     16.19 o 
   3   1   6      341.71      348.52      6.07 o 
   4   1   6       12.52       22.71      2.25 o 
   5   1   6      297.41      311.44      6.80 o 
   6   1   6      694.03      737.67     20.90 o 
   7   1   6       56.94       64.21      5.15 o 
   8   1   6       43.79       21.86      8.11 o 
 -10   2   6        4.38        0.00      6.16 o 
  -9   2   6       56.76       49.06     18.67 o 
  -8   2   6       69.79       41.80      6.51 o 
  -7   2   6        4.45        0.55      3.81 o 
  -6   2   6       72.37       73.65     10.19 o 
  -5   2   6        5.80       10.99      2.74 o 
  -4   2   6        1.09        0.00      1.45 o 
  -3   2   6     1403.78     1300.89     13.48 o 
  -2   2   6     1177.77     1148.03     12.69 o 
  -1   2   6       45.84       40.01      1.79 o 
   0   2   6      550.58      476.47      8.37 o 
   1   2   6      307.20      282.83      5.21 o 
   2   2   6       82.33       85.01      2.75 o 
   3   2   6       99.02      135.74      3.82 o 
   4   2   6      234.50      230.05      5.44 o 
   5   2   6        1.83        0.95      1.83 o 
   6   2   6      146.35      149.49      5.68 o 
   7   2   6      471.54      517.28     12.79 o 
   8   2   6       19.17        5.35      5.30 o 
 -10   3   6        7.04       16.25      7.72 o 
  -9   3   6        0.13        0.00      4.95 o 
  -8   3   6       24.80       20.48      6.51 o 
  -7   3   6        1.08        0.00      3.46 o 
  -6   3   6       46.53       56.01      5.64 o 
  -5   3   6      450.54      459.24      8.61 o 
  -4   3   6       17.23       21.94      2.27 o 
  -3   3   6     1217.67     1244.30     14.19 o 
  -2   3   6      180.19      206.54      4.09 o 
  -1   3   6     1031.90     1093.23     13.19 o 
   0   3   6       36.81       45.98      2.76 o 
   1   3   6      194.63      218.27      4.18 o 
   2   3   6       74.44      104.17      4.40 o 
   3   3   6       12.62       11.25      1.87 o 
   4   3   6      159.51      161.37      4.82 o 
   5   3   6       57.05       54.92      4.43 o 
   6   3   6      576.71      600.26     12.62 o 
   7   3   6        3.92        1.61      3.84 o 
   8   3   6       13.75        7.19      5.45 o 
  -9   4   6       18.91       21.97      6.85 o 
  -8   4   6       56.33       54.12     16.21 o 
  -7   4   6      139.29      129.96      8.42 o 
  -6   4   6       71.90       76.63     12.41 o 
  -5   4   6      126.43      114.58      5.02 o 
  -4   4   6       69.01       61.61      3.37 o 
  -3   4   6       25.04       21.47      2.06 o 
  -2   4   6     1614.84     1538.19     18.60 o 
  -1   4   6     2505.59     2587.15     30.69 o 
   0   4   6     1803.60     1921.11     23.00 o 
   1   4   6       39.80       33.33      2.62 o 
   2   4   6      232.38      242.96      5.66 o 
   3   4   6       14.71       21.82      2.39 o 
   4   4   6        0.80        0.00      1.94 o 
   5   4   6       49.61       50.77      3.85 o 
   6   4   6        6.14        0.00      2.74 o 
   7   4   6        3.37        0.00      3.49 o 
   8   4   6        5.89        1.66      5.65 o 
  -9   5   6       36.08       35.92      7.79 o 
  -8   5   6      118.95      120.04      9.44 o 
  -7   5   6        2.10        3.41      4.93 o 
  -6   5   6      182.75      156.94      8.77 o 
  -5   5   6      282.65      273.99      9.86 o 
  -4   5   6       54.41       60.77      4.24 o 
  -3   5   6        0.51        0.00      1.41 o 
  -2   5   6      172.70      157.26      4.63 o 
  -1   5   6       16.99        9.68      2.26 o 
   0   5   6      577.05      646.71     11.06 o 
   1   5   6       47.42       64.63      2.94 o 
   2   5   6        4.03        5.46      2.23 o 
   3   5   6        0.71        0.29      2.59 o 
   4   5   6        0.66        0.00      2.15 o 
   5   5   6        3.77        0.00      2.65 o 
   6   5   6       18.06       12.12      4.11 o 
   7   5   6       55.35       36.46      5.33 o 
   8   5   6       16.02        0.00      6.02 o 
  -9   6   6       14.63       24.56      8.23 o 
  -8   6   6        0.71        7.74      6.16 o 
  -7   6   6      109.20      146.17     14.00 o 
  -6   6   6        6.11        0.35      4.41 o 
  -5   6   6       90.25      103.33     11.85 o 
  -4   6   6       19.68       30.63      3.85 o 
  -3   6   6      214.04      206.35      5.73 o 
  -2   6   6       30.73       42.94      3.75 o 
  -1   6   6      192.92      165.34      5.04 o 
   0   6   6       59.70       56.94      3.55 o 
   1   6   6      103.35      100.59      5.11 o 
   2   6   6        3.20        5.40      2.36 o 
   3   6   6       44.76       49.44      4.62 o 
   4   6   6        9.34        2.82      4.31 o 
   5   6   6       74.47       69.57      5.02 o 
   6   6   6       33.84       26.33      4.58 o 
   7   6   6        0.02        0.00      4.76 o 
   8   6   6        0.07        0.00      5.03 o 
  -8   7   6       27.86       36.89     11.55 o 
  -7   7   6       67.73       90.03      9.20 o 
  -6   7   6       20.76       26.25      4.49 o 
  -5   7   6       63.89       66.92      5.50 o 
  -4   7   6        4.92       14.01      4.65 o 
  -3   7   6        1.04        0.00      2.24 o 
  -2   7   6       38.34       43.62      3.64 o 
  -1   7   6       25.67       26.51      3.44 o 
   0   7   6       85.06       86.96      4.38 o 
   1   7   6       36.60       33.72      3.64 o 
   2   7   6       87.16       88.89      5.92 o 
   3   7   6      141.62      164.19      6.15 o 
   4   7   6        0.22        0.00      5.65 o 
   5   7   6       14.23       17.77      3.85 o 
   6   7   6        5.57        0.00      3.83 o 
   7   7   6        4.22        5.03      5.55 o 
  -7   8   6        0.54        0.00      5.66 o 
  -6   8   6        0.49        0.00      4.15 o 
  -5   8   6        2.12        0.33      3.52 o 
  -4   8   6       16.29       18.21      4.38 o 
  -3   8   6        3.64        2.68      4.06 o 
  -2   8   6        1.08        0.00      2.59 o 
  -1   8   6       10.52        8.57      2.89 o 
   0   8   6       43.63       40.48      3.98 o 
   1   8   6        5.88        2.92      2.94 o 
   2   8   6        6.71        7.49      3.32 o 
   3   8   6       95.59      111.31      5.80 o 
   4   8   6       19.13       10.68      3.76 o 
   5   8   6        8.85        3.97      4.93 o 
   6   8   6       12.17       14.55      4.68 o 
  -6   9   6        7.34        7.79      4.38 o 
  -5   9   6        1.48        0.00      3.89 o 
  -4   9   6       12.99       17.25      5.78 o 
  -3   9   6       64.44       59.24      4.96 o 
  -2   9   6        1.47        1.43      3.07 o 
  -1   9   6       13.85       16.47      3.70 o 
   0   9   6        1.72        2.52      2.95 o 
   1   9   6        0.10        0.99      3.12 o 
   2   9   6      302.37      321.51     11.08 o 
   3   9   6       30.27       32.44      4.47 o 
   4   9   6        2.23        0.00      3.42 o 
   5   9   6        9.57        3.09      5.90 o 
  -5  10   6        2.04        3.39      5.20 o 
  -4  10   6        4.26        0.00      4.15 o 
  -3  10   6        0.06        0.00      3.81 o 
  -2  10   6       12.66        8.71      3.86 o 
  -1  10   6       21.43       25.80      4.25 o 
   0  10   6        0.21        0.00      3.16 o 
   1  10   6        4.75        4.93      3.57 o 
   2  10   6        0.47        2.41      3.51 o 
   3  10   6        8.38        5.75      3.88 o 
   4  10   6        4.80        7.29      4.71 o 
  -3  11   6        4.59        0.00      4.72 o 
  -2  11   6        0.25        0.00      3.85 o 
  -1  11   6       19.50        9.73      4.10 o 
   0  11   6        0.17        0.00      3.59 o 
   1  11   6        1.44        0.00      3.42 o 
   2  11   6        4.85        0.00      3.74 o 
 -10   1   7        1.55        0.00      5.88 o 
  -9   1   7       30.43       15.80      6.22 o 
  -8   1   7      195.65      187.59     10.23 o 
  -7   1   7        1.46        0.00      3.56 o 
  -6   1   7       11.14       14.95      5.28 o 
  -5   1   7        3.33       14.59      3.02 o 
  -4   1   7     1859.00     1891.60     21.27 o 
  -3   1   7      127.26      124.32      3.99 o 
  -2   1   7      495.81      452.68      6.74 o 
  -1   1   7     1151.76     1048.54     15.98 o 
   0   1   7      268.17      248.33      8.11 o 
   1   1   7      380.09      352.60      6.50 o 
   2   1   7      129.67      141.97      3.15 o 
   3   1   7        3.20        3.95      1.42 o 
   4   1   7        0.50        0.00      1.44 o 
   5   1   7       93.64       97.14      4.05 o 
   6   1   7       12.39       17.72      3.94 o 
   7   1   7       31.44       20.97      6.02 o 
   8   1   7       14.06       12.53      6.08 o 
 -10   2   7        3.93        0.00      5.95 o 
  -9   2   7        0.69        0.00      5.10 o 
  -8   2   7       81.51       59.97      7.64 o 
  -7   2   7       66.25       59.98     14.25 o 
  -6   2   7        0.01        0.03      3.56 o 
  -5   2   7      202.93      199.61      6.77 o 
  -4   2   7       11.95        9.30      1.80 o 
  -3   2   7      228.44      202.30      3.64 o 
  -2   2   7     1324.80     1417.80     15.38 o 
  -1   2   7      283.17      317.02      4.94 o 
   0   2   7       36.43       37.51      1.90 o 
   1   2   7       44.11       34.09      3.39 o 
   2   2   7      542.65      581.78      8.32 o 
   3   2   7      320.03      351.12     10.05 o 
   4   2   7       38.87       33.36      2.66 o 
   5   2   7       14.84       20.68      2.73 o 
   6   2   7       16.06       14.01      3.87 o 
   7   2   7       17.65       27.98      6.16 o 
   8   2   7        5.26        0.00      8.11 o 
 -10   3   7        0.77        0.00      5.90 o 
  -9   3   7        0.58        0.00      5.70 o 
  -8   3   7       21.81        6.40      5.28 o 
  -7   3   7        1.68        0.00      9.95 o 
  -6   3   7        0.52        1.71      3.46 o 
  -5   3   7       46.73       54.95      4.51 o 
  -4   3   7      242.79      277.02      6.16 o 
  -3   3   7      212.65      224.35      4.46 o 
  -2   3   7      340.52      373.18      5.94 o 
  -1   3   7      718.92      816.93     10.16 o 
   0   3   7      911.51      875.30     10.63 o 
   1   3   7       84.11       90.57      7.87 o 
   2   3   7      152.91      151.59      5.08 o 
   3   3   7       79.59       79.97      3.31 o 
   4   3   7      169.64      179.31      5.14 o 
   5   3   7       41.31       45.39      5.35 o 
   6   3   7      678.22      773.11     23.40 o 
   7   3   7        2.93        7.59      3.99 o 
   8   3   7        9.98        9.34      8.60 o 
  -9   4   7       10.87        7.59      5.99 o 
  -8   4   7        9.88        7.70      5.55 o 
  -7   4   7        9.00        4.54      4.51 o 
  -6   4   7      183.52      169.63      8.69 o 
  -5   4   7       35.43       41.06      3.89 o 
  -4   4   7      309.55      299.98      6.88 o 
  -3   4   7        3.06        2.46      1.45 o 
  -2   4   7        0.21        2.40      1.42 o 
  -1   4   7     5147.62     4959.40     55.78 o 
   0   4   7     2204.31     2277.41     24.20 o 
   1   4   7      173.23      195.75      4.42 o 
   2   4   7        0.15        0.00      1.70 o 
   3   4   7       14.58       15.36      2.24 o 
   4   4   7      193.31      208.92      5.83 o 
   5   4   7        0.93        0.00      2.69 o 
   6   4   7       72.61       66.63      7.57 o 
   7   4   7       58.55       41.77      5.23 o 
   8   4   7       38.63       37.83      9.83 o 
  -9   5   7        1.62        6.67      6.40 o 
  -8   5   7       42.87       42.41      7.37 o 
  -7   5   7      146.90      145.58      8.97 o 
  -6   5   7      145.53      124.54      7.90 o 
  -5   5   7     1140.36     1099.46     39.31 o 
  -4   5   7      101.87       90.88      4.82 o 
  -3   5   7        0.54        0.00      1.50 o 
  -2   5   7      141.50      150.64      4.56 o 
  -1   5   7      336.83      303.04     11.28 o 
   0   5   7      180.41      179.91      4.54 o 
   1   5   7        6.94        4.59      1.72 o 
   2   5   7       12.30       15.65      2.47 o 
   3   5   7        2.46        0.00      2.95 o 
   4   5   7        3.67        0.00      2.29 o 
   5   5   7       19.17       11.10      3.68 o 
   6   5   7      109.34      101.63      6.62 o 
   7   5   7        1.14        0.00      3.86 o 
   8   5   7        0.02        0.00      7.37 o 
  -8   6   7        0.19        8.79      5.82 o 
  -7   6   7       27.71       26.40      6.34 o 
  -6   6   7       10.19        8.59      4.60 o 
  -5   6   7      154.99      156.29      6.81 o 
  -4   6   7       79.06       91.73      5.65 o 
  -3   6   7        3.23        2.04      2.69 o 
  -2   6   7        4.97        7.55      2.52 o 
  -1   6   7       15.73       21.28      2.70 o 
   0   6   7      803.28      812.60     12.69 o 
   1   6   7      171.76      162.15      5.28 o 
   2   6   7      518.35      528.29      9.99 o 
   3   6   7      110.42      103.62      5.17 o 
   4   6   7      155.66      137.32      9.67 o 
   5   6   7        1.32        0.00      4.89 o 
   6   6   7      100.99       95.23      8.41 o 
   7   6   7       13.02        3.50      4.20 o 
   8   6   7        3.91        0.74      7.86 o 
  -8   7   7       37.69       55.42     12.77 o 
  -7   7   7        0.09        8.85      5.72 o 
  -6   7   7      100.34       89.17      8.59 o 
  -5   7   7       83.72       87.23      6.03 o 
  -4   7   7       57.98       58.98      5.51 o 
  -3   7   7      193.21      180.16      5.91 o 
  -2   7   7       18.49       16.01      3.07 o 
  -1   7   7        2.47        1.42      2.37 o 
   0   7   7       96.93      100.66      4.70 o 
   1   7   7       29.28       24.72      4.22 o 
   2   7   7        2.22        7.99      2.98 o 
   3   7   7     1073.57     1104.40     20.92 o 
   4   7   7       20.37       10.38      5.07 o 
   5   7   7       17.98        9.75      4.30 o 
   6   7   7        1.79        0.00      3.84 o 
   7   7   7       11.12        6.75      4.73 o 
  -7   8   7        0.15        1.11      5.73 o 
  -6   8   7        0.11        4.09      5.24 o 
  -5   8   7       27.85       29.92      5.89 o 
  -4   8   7      129.93      118.65      6.61 o 
  -3   8   7        2.44        0.00      3.82 o 
  -2   8   7        8.53        7.64      3.17 o 
  -1   8   7        2.91        0.00      2.50 o 
   0   8   7        0.54        0.00      2.43 o 
   1   8   7       87.43       93.68      5.39 o 
   2   8   7      107.08      106.81      5.66 o 
   3   8   7        1.41        4.45      3.37 o 
   4   8   7       21.05       14.15      5.64 o 
   5   8   7       13.16        9.72      5.12 o 
   6   8   7        5.57       11.79      4.82 o 
  -6   9   7        0.42        2.84      6.39 o 
  -5   9   7        2.13        0.00      3.86 o 
  -4   9   7       34.10       35.59      6.40 o 
  -3   9   7        5.84        3.76      4.21 o 
  -2   9   7       95.94      109.92      5.84 o 
  -1   9   7        2.30        3.86      3.56 o 
   0   9   7        7.62        2.81      3.19 o 
   1   9   7        1.72        0.00      3.72 o 
   2   9   7       55.95       60.09      5.78 o 
   3   9   7       44.47       50.43      5.28 o 
   4   9   7       14.80        4.29      4.24 o 
   5   9   7        0.59        3.82      5.55 o 
  -5  10   7       12.15       13.53      6.07 o 
  -4  10   7        0.58        0.00      4.05 o 
  -3  10   7        0.00        0.00      3.90 o 
  -2  10   7        8.18        1.37      3.46 o 
  -1  10   7        3.85        3.07      3.59 o 
   0  10   7       34.04       31.05      4.57 o 
   1  10   7        2.81        1.29      3.44 o 
   2  10   7        0.28        1.59      4.93 o 
   3  10   7        1.65        0.30      4.32 o 
   4  10   7        0.33        0.00      4.40 o 
  -2  11   7        0.12        0.00      3.63 o 
  -1  11   7        0.43        0.00      3.51 o 
   0  11   7        6.53        4.28      3.85 o 
   1  11   7        2.84        0.26      3.69 o 
   2  11   7        8.15        6.49      4.64 o 
 -10   0   8        9.73        0.00      8.60 o 
  -9   0   8       30.85       24.32      9.34 o 
  -8   0   8      103.64       97.77     12.28 o 
  -7   0   8      224.97      220.60     14.00 o 
  -6   0   8      264.07      261.14     13.51 o 
  -5   0   8      815.08      877.98     20.29 o 
  -4   0   8      190.49      175.47      7.25 o 
  -3   0   8      702.03      642.34     13.65 o 
  -2   0   8      104.07      103.88      3.60 o 
  -1   0   8       34.81       48.31      2.59 o 
   0   0   8       42.95       44.96      4.67 o 
   1   0   8       68.41       63.13      5.65 o 
   2   0   8        4.32        4.50      1.35 o 
   3   0   8     3174.52     3459.64    128.85 o 
   4   0   8       21.82       40.30      3.72 o 
   5   0   8       16.52       27.51      7.12 o 
   6   0   8        4.55        0.00      5.90 o 
   7   0   8        1.78        0.00      5.90 o 
   8   0   8       46.91       66.33     11.30 o 
 -10   1   8        3.44        6.11      6.15 o 
  -9   1   8        1.38        0.00      9.46 o 
  -8   1   8       23.09       27.75      6.88 o 
  -7   1   8      138.99      105.53      7.30 o 
  -6   1   8       44.25       41.21      5.05 o 
  -5   1   8       21.43       16.75      2.93 o 
  -4   1   8       58.54       62.88      3.60 o 
  -3   1   8       76.15       72.48      2.19 o 
  -2   1   8        0.53        1.68      1.03 o 
  -1   1   8       65.09       55.67      1.93 o 
   0   1   8        5.96       11.19      2.26 o 
   1   1   8      235.19      249.83      5.29 o 
   2   1   8     2045.04     2245.62     42.11 o 
   3   1   8      345.64      377.78      6.47 o 
   4   1   8       26.75       33.86      3.24 o 
   5   1   8      161.98      177.28      8.84 o 
   6   1   8       52.56       70.55     10.32 o 
   7   1   8        5.87        0.00      4.95 o 
   8   1   8        4.30        5.11      5.72 o 
 -10   2   8        1.96        0.90      6.15 o 
  -9   2   8       14.59       10.95      6.16 o 
  -8   2   8        0.30        0.00      4.41 o 
  -7   2   8       36.59       34.05      5.80 o 
  -6   2   8        0.42        0.00      3.07 o 
  -5   2   8       42.44       55.80      7.00 o 
  -4   2   8        1.21        0.00      1.41 o 
  -3   2   8       27.50       33.33      1.83 o 
  -2   2   8      323.38      338.71      5.39 o 
  -1   2   8     2015.56     2149.06     24.50 o 
   0   2   8      107.27      108.03      3.43 o 
   1   2   8       71.86       73.73      2.31 o 
   2   2   8       66.92       65.64      3.54 o 
   3   2   8        3.19        4.53      1.50 o 
   4   2   8      131.69      137.86      5.49 o 
   5   2   8      117.73      104.14      5.31 o 
   6   2   8      255.62      268.47     11.62 o 
   7   2   8       74.81       72.01      7.81 o 
   8   2   8       10.20        0.00      5.64 o 
  -9   3   8        0.09        0.00      6.14 o 
  -8   3   8        2.13        0.00      5.65 o 
  -7   3   8        0.51        0.00      3.91 o 
  -6   3   8        1.25        0.00      3.13 o 
  -5   3   8        0.05        0.14      2.58 o 
  -4   3   8      112.97      110.94      3.93 o 
  -3   3   8        9.37       10.56      1.55 o 
  -2   3   8       19.27       17.36      2.01 o 
  -1   3   8      446.29      402.69      6.26 o 
   0   3   8     1193.82     1175.39     13.60 o 
   1   3   8        7.85        9.28      1.52 o 
   2   3   8        0.23        0.00      1.69 o 
   3   3   8       25.35       28.24      2.53 o 
   4   3   8       69.80       65.82      4.56 o 
   5   3   8       14.03        7.46      3.18 o 
   6   3   8      893.17      892.50     37.83 o 
   7   3   8      309.53      309.53     18.18 o 
   8   3   8       24.75       16.54      6.47 o 
  -9   4   8        0.87        0.00      5.47 o 
  -8   4   8        1.11        0.00      5.04 o 
  -7   4   8        3.86        0.00      4.23 o 
  -6   4   8       33.88       32.11      5.56 o 
  -5   4   8        2.78        1.68      3.56 o 
  -4   4   8       18.96       16.07      2.59 o 
  -3   4   8        3.76        3.40      1.50 o 
  -2   4   8      353.53      368.97      6.46 o 
  -1   4   8      932.99      985.46     14.06 o 
   0   4   8     1905.98     1952.61     23.37 o 
   1   4   8      100.29       91.21      3.57 o 
   2   4   8       19.77       18.90      2.11 o 
   3   4   8       55.73       54.80      4.22 o 
   4   4   8        5.13        1.55      2.60 o 
   5   4   8       94.71       91.65      8.85 o 
   6   4   8      315.62      343.43     16.95 o 
   7   4   8       11.16        6.42      5.72 o 
   8   4   8        3.12        0.00      7.12 o 
  -9   5   8        0.26        0.00      5.72 o 
  -8   5   8        9.52        9.06      5.47 o 
  -7   5   8        1.37        1.47      4.69 o 
  -6   5   8       17.71       16.87      5.12 o 
  -5   5   8      915.91      852.83     15.92 o 
  -4   5   8     1266.20     1304.56     20.80 o 
  -3   5   8        6.69        1.56      1.82 o 
  -2   5   8      141.33      144.17      4.56 o 
  -1   5   8      536.73      549.24      8.65 o 
   0   5   8        7.03        6.21      1.83 o 
   1   5   8       92.95       91.76      3.41 o 
   2   5   8      302.80      279.57      7.88 o 
   3   5   8        0.59        0.00      2.84 o 
   4   5   8       11.57        5.88      3.31 o 
   5   5   8      196.81      176.80      7.67 o 
   6   5   8        0.04        1.52      3.77 o 
   7   5   8       63.39       75.33      8.51 o 
   8   5   8        0.53        0.00      7.12 o 
  -8   6   8       14.62       17.26     10.07 o 
  -7   6   8       32.66       42.80      7.03 o 
  -6   6   8       13.89       10.02      4.93 o 
  -5   6   8       32.80       35.29      4.47 o 
  -4   6   8        5.48        3.05      3.13 o 
  -3   6   8       13.72        8.36      2.73 o 
  -2   6   8        4.42        4.90      2.38 o 
  -1   6   8       44.10       40.03      4.68 o 
   0   6   8        9.40        7.71      2.39 o 
   1   6   8        0.32        0.00      2.01 o 
   2   6   8     1753.32     1773.89     26.66 o 
   3   6   8       88.85       98.33      6.94 o 
   4   6   8       51.54       51.32      8.52 o 
   5   6   8        5.95        2.12      3.90 o 
   6   6   8       14.63       16.53      4.63 o 
   7   6   8        7.18        0.00      5.03 o 
  -8   7   8       18.22       28.40     10.69 o 
  -7   7   8       13.45       12.90      5.98 o 
  -6   7   8        0.37        1.49      4.95 o 
  -5   7   8       17.24       11.09      3.75 o 
  -4   7   8        5.25        0.93      3.07 o 
  -3   7   8       51.54       49.16     14.99 o 
  -2   7   8        0.86        0.00      2.26 o 
  -1   7   8      199.89      203.64      6.33 o 
   0   7   8        3.25        0.00      3.12 o 
   1   7   8      215.93      190.64      6.28 o 
   2   7   8       47.04       44.86      5.28 o 
   3   7   8      268.90      275.88      9.48 o 
   4   7   8       54.83       55.07      6.67 o 
   5   7   8        0.54        0.00      3.64 o 
   6   7   8        0.51        0.00      3.67 o 
   7   7   8        0.14        0.94      9.09 o 
  -7   8   8        9.06       19.13      8.11 o 
  -6   8   8        3.95       15.43      6.15 o 
  -5   8   8       30.08       32.03      4.90 o 
  -4   8   8       11.26       12.61      4.96 o 
  -3   8   8       32.91       26.16      5.47 o 
  -2   8   8       92.80      101.10      7.91 o 
  -1   8   8       13.92        5.14      3.10 o 
   0   8   8       16.03       19.37      4.49 o 
   1   8   8       79.98       78.95      5.25 o 
   2   8   8        2.93        5.53      3.89 o 
   3   8   8       14.60       10.77      4.30 o 
   4   8   8       11.16        2.03      4.60 o 
   5   8   8        8.93        4.24      4.36 o 
   6   8   8        2.49        0.00      4.49 o 
  -6   9   8       19.64       25.77      7.03 o 
  -5   9   8       20.84       16.80      7.00 o 
  -4   9   8       12.42        0.44      4.78 o 
  -3   9   8       11.54        9.51      4.63 o 
  -2   9   8      116.98      121.20      6.06 o 
  -1   9   8      108.00      107.20      5.92 o 
   0   9   8       23.49       26.17      4.23 o 
   1   9   8        2.76        0.00      3.03 o 
   2   9   8       18.18       17.25      7.77 o 
   3   9   8        0.11        0.19      4.17 o 
   4   9   8        7.22        4.57      5.60 o 
   5   9   8       12.44       10.67      5.64 o 
  -4  10   8        5.69        2.16      4.58 o 
  -3  10   8        1.94        5.74      4.49 o 
  -2  10   8        8.87        2.44      3.69 o 
  -1  10   8        3.80        5.37      3.70 o 
   0  10   8        0.05        0.00      3.21 o 
   1  10   8        2.21        0.00      3.14 o 
   2  10   8        4.50        0.10      4.22 o 
   3  10   8       10.21       11.40      4.93 o 
  -2  11   8        0.69        0.00      4.26 o 
  -1  11   8        0.33        0.00      3.62 o 
   0  11   8        3.44        0.00      3.70 o 
   1  11   8        2.61        4.45      4.68 o 
 -10   1   9        3.22        0.00      5.72 o 
  -9   1   9        7.68        4.88      6.05 o 
  -8   1   9       16.07       19.29      6.76 o 
  -7   1   9        5.41        0.00      4.54 o 
  -6   1   9        0.06        0.00      2.56 o 
  -5   1   9        0.79        0.00      2.28 o 
  -4   1   9       29.98       27.92      2.92 o 
  -3   1   9      221.48      234.26      4.11 o 
  -2   1   9       41.91       43.50      2.32 o 
  -1   1   9      994.97     1025.92     12.43 o 
   0   1   9       66.64       70.50      3.41 o 
   1   1   9       33.11       28.70      2.13 o 
   2   1   9       96.49      111.00      5.62 o 
   3   1   9      311.45      333.83     11.03 o 
   4   1   9      107.22      114.05      7.12 o 
   5   1   9      182.25      173.93      9.03 o 
   6   1   9        0.90        0.00      4.25 o 
   7   1   9        2.28        0.00      4.85 o 
   8   1   9        6.75        0.00      6.76 o 
 -10   2   9        0.38        0.00      8.23 o 
  -9   2   9        9.33        6.09      5.70 o 
  -8   2   9       41.66       48.72      7.19 o 
  -7   2   9       76.26       73.47     10.56 o 
  -6   2   9       68.90       58.99      5.27 o 
  -5   2   9       34.91       31.72      3.77 o 
  -4   2   9       34.74       43.98      2.81 o 
  -3   2   9       18.17       20.71      1.70 o 
  -2   2   9       10.07        4.50      1.52 o 
  -1   2   9     1728.71     1807.99     19.20 o 
   0   2   9      548.35      599.77     10.78 o 
   1   2   9      456.18      435.44      8.47 o 
   2   2   9       39.66       37.76      6.87 o 
   3   2   9       25.83       25.90      2.98 o 
   4   2   9        0.00        0.00      2.94 o 
   5   2   9        0.14        0.71      3.73 o 
   6   2   9      106.96       87.15     12.65 o 
   7   2   9        1.36        0.00      5.03 o 
   8   2   9       45.15       35.97     10.44 o 
  -9   3   9       10.90        1.90      7.00 o 
  -8   3   9        7.58        0.12      5.28 o 
  -7   3   9        0.90        0.00      4.08 o 
  -6   3   9       13.51        3.92      4.16 o 
  -5   3   9      206.35      219.39      7.54 o 
  -4   3   9        3.21        0.92      1.86 o 
  -3   3   9       95.25       97.54      3.12 o 
  -2   3   9      119.22      109.18      4.33 o 
  -1   3   9        0.67        1.97      1.99 o 
   0   3   9      152.26      174.65      5.46 o 
   1   3   9       29.52       26.22      2.32 o 
   2   3   9       10.64        8.90      2.35 o 
   3   3   9       28.22       19.91      3.13 o 
   4   3   9        0.97        0.25      3.01 o 
   5   3   9       43.41       39.11      5.82 o 
   6   3   9      122.08      141.03      9.29 o 
   7   3   9      139.08      155.45     10.07 o 
   8   3   9        0.13        0.00      5.53 o 
  -9   4   9        0.06        0.00      5.47 o 
  -8   4   9        4.51        0.00      5.03 o 
  -7   4   9        4.69        5.44      6.14 o 
  -6   4   9      237.54      208.56     14.00 o 
  -5   4   9      252.17      263.30     10.23 o 
  -4   4   9      642.93      641.85     11.27 o 
  -3   4   9       30.01       29.62      2.94 o 
  -2   4   9       35.05       41.06      2.61 o 
  -1   4   9       22.18       15.95      2.30 o 
   0   4   9        6.20        9.93      1.80 o 
   1   4   9       20.48       23.88      2.29 o 
   2   4   9        0.00        1.50      2.09 o 
   3   4   9        7.79       11.60      3.52 o 
   4   4   9      136.35      158.08      6.56 o 
   5   4   9       97.28       87.84     10.19 o 
   6   4   9      110.47      133.45      9.46 o 
   7   4   9      218.12      231.82     12.05 o 
   8   4   9        5.25        0.00      5.31 o 
  -9   5   9        9.47       10.32      6.77 o 
  -8   5   9       10.88       17.96      7.25 o 
  -7   5   9        8.69        8.97      5.21 o 
  -6   5   9        5.94        5.85      4.43 o 
  -5   5   9       14.10       13.02      4.51 o 
  -4   5   9      283.26      285.01      8.40 o 
  -3   5   9        0.23        0.00      2.34 o 
  -2   5   9       14.26       12.12      2.30 o 
  -1   5   9      410.06      442.83      7.67 o 
   0   5   9      150.13      161.65      4.54 o 
   1   5   9        3.06        3.55      1.94 o 
   2   5   9      821.91      866.73     18.82 o 
   3   5   9        7.97        5.48      3.04 o 
   4   5   9       47.14       46.13      4.88 o 
   5   5   9       62.58       72.34      7.62 o 
   6   5   9       14.20       13.95      5.64 o 
   7   5   9       21.49       15.05      6.16 o 
   8   5   9        0.39        0.00      7.86 o 
  -8   6   9       24.25       25.44      6.94 o 
  -7   6   9       19.63       29.85      8.48 o 
  -6   6   9        2.45        0.17      8.97 o 
  -5   6   9       94.63       92.47      6.91 o 
  -4   6   9        4.60        2.30      2.99 o 
  -3   6   9       26.08       13.30      3.68 o 
  -2   6   9      709.41      719.88     18.49 o 
  -1   6   9       28.76       33.68      3.24 o 
   0   6   9        1.37        0.00      1.88 o 
   1   6   9        4.89        0.00      3.86 o 
   2   6   9      272.02      299.08      9.16 o 
   3   6   9      356.47      366.07     14.49 o 
   4   6   9       22.34       18.91      4.31 o 
   5   6   9       47.63       46.56     10.93 o 
   6   6   9       13.59       10.80      5.95 o 
   7   6   9        8.02       10.32      8.72 o 
  -7   7   9        4.17        3.53      7.00 o 
  -6   7   9        0.77        3.90      4.77 o 
  -5   7   9       19.43       24.09      4.44 o 
  -4   7   9       19.87       13.23      3.75 o 
  -3   7   9        5.04        1.62      4.67 o 
  -2   7   9       10.95        9.59      3.47 o 
  -1   7   9      421.08      410.82      9.12 o 
   0   7   9      156.79      151.09      6.21 o 
   1   7   9      175.17      163.58      7.27 o 
   2   7   9      158.10      165.33      7.47 o 
   3   7   9        0.27        0.00      5.77 o 
   4   7   9        3.48        2.24      3.71 o 
   5   7   9        1.28        0.00      3.56 o 
   6   7   9        0.14        0.00      5.12 o 
  -7   8   9       77.31       80.27      9.37 o 
  -6   8   9        6.85        3.05      5.35 o 
  -5   8   9        0.00        0.00      3.45 o 
  -4   8   9        0.27        0.00      3.95 o 
  -3   8   9        0.54        0.00      3.64 o 
  -2   8   9      101.56      103.18      5.41 o 
  -1   8   9      244.60      213.96      7.01 o 
   0   8   9       58.33       56.41      4.70 o 
   1   8   9       19.58       15.38      4.08 o 
   2   8   9       99.55      104.36      7.13 o 
   3   8   9        1.67        0.00      4.25 o 
   4   8   9        6.66        2.27      4.95 o 
   5   8   9        1.27        0.00      4.14 o 
   6   8   9        0.21        0.00      5.38 o 
  -6   9   9        0.01        0.00      5.98 o 
  -5   9   9       30.02       27.92      6.05 o 
  -4   9   9        6.86        5.30      5.10 o 
  -3   9   9        0.29        4.17      4.13 o 
  -2   9   9        2.40        1.49      3.38 o 
  -1   9   9       85.20       76.16      5.30 o 
   0   9   9        0.21        0.00      3.54 o 
   1   9   9        1.96        0.00      3.53 o 
   2   9   9       84.10       84.46      8.64 o 
   3   9   9        0.72        0.00      4.08 o 
   4   9   9        0.00        0.00      5.90 o 
  -4  10   9        0.78        2.66      4.54 o 
  -3  10   9        4.71        2.00      6.59 o 
  -2  10   9       14.73        5.29      4.66 o 
  -1  10   9        5.73        4.85      3.58 o 
   0  10   9        3.06        3.14      4.04 o 
   1  10   9        2.22        4.32      4.35 o 
   2  10   9        1.30        0.00      4.27 o 
   3  10   9       16.25       18.07      5.36 o 
 -10   0  10       21.98       16.95     11.05 o 
  -9   0  10      106.27       75.66     13.02 o 
  -8   0  10      308.73      315.67     17.93 o 
  -7   0  10        0.00        0.00      5.40 o 
  -6   0  10        6.42        0.77      4.23 o 
  -5   0  10      126.17      120.33      7.20 o 
  -4   0  10     1005.83      901.64     30.58 o 
  -3   0  10       69.70       56.29      3.32 o 
  -2   0  10     4171.47     4048.12     52.89 o 
  -1   0  10       43.26       49.24      3.12 o 
   0   0  10      768.77      751.47     23.09 o 
   1   0  10      126.00      117.67      8.35 o 
   2   0  10       82.24      109.32      8.60 o 
   3   0  10      265.57      252.54     13.76 o 
   4   0  10       37.54       57.98      8.35 o 
   5   0  10      218.91      237.80     15.72 o 
   6   0  10      222.63      210.04     15.23 o 
   7   0  10      176.50      184.98     15.48 o 
   8   0  10       17.30       24.81     11.05 o 
 -10   1  10        6.86        0.00      6.36 o 
  -9   1  10       55.43       40.20      9.34 o 
  -8   1  10       34.05       43.30      6.92 o 
  -7   1  10       26.45       26.30      5.38 o 
  -6   1  10        3.66        0.00      3.30 o 
  -5   1  10       14.13       12.89      3.05 o 
  -4   1  10       14.27       15.01      2.62 o 
  -3   1  10      192.04      207.52      4.09 o 
  -2   1  10      321.54      337.34      5.49 o 
  -1   1  10       69.84       94.83      3.83 o 
   0   1  10       18.95       12.28      1.75 o 
   1   1  10        0.56        1.60      2.26 o 
   2   1  10       16.30       19.94      3.88 o 
   3   1  10        7.20        3.44      3.30 o 
   4   1  10        5.65        2.52      3.53 o 
   5   1  10       56.57       55.38      7.12 o 
   6   1  10        0.93        0.00      4.60 o 
   7   1  10        3.08        0.00      4.67 o 
   8   1  10       31.28       31.51      8.84 o 
  -9   2  10        2.22        0.00      5.98 o 
  -8   2  10       98.82      109.20      8.94 o 
  -7   2  10        5.86        4.29      3.88 o 
  -6   2  10       61.45       62.53      5.82 o 
  -5   2  10      301.77      305.60      8.03 o 
  -4   2  10      121.79      118.87      4.84 o 
  -3   2  10       38.87       33.95      2.30 o 
  -2   2  10       91.97       83.16      2.89 o 
  -1   2  10       17.40       13.12      2.15 o 
   0   2  10       46.23       49.88      4.63 o 
   1   2  10       20.88       15.68      2.25 o 
   2   2  10      530.24      559.85     14.83 o 
   3   2  10       59.94       68.49     12.77 o 
   4   2  10       78.37       82.02      6.77 o 
   5   2  10       11.27       10.10      6.02 o 
   6   2  10      170.73      157.01      9.81 o 
   7   2  10        1.83        0.00      5.20 o 
   8   2  10        4.21        0.00      6.15 o 
  -9   3  10        1.04        0.00      5.10 o 
  -8   3  10       15.67       13.76      5.91 o 
  -7   3  10       30.90       23.71      5.55 o 
  -6   3  10      529.24      550.26     15.46 o 
  -5   3  10      836.22      872.36     15.14 o 
  -4   3  10       17.69       14.28      2.36 o 
  -3   3  10       23.51       32.16      3.22 o 
  -2   3  10       63.48       62.47      2.79 o 
  -1   3  10       32.56       31.52      2.42 o 
   0   3  10      105.14       85.81      3.71 o 
   1   3  10     1135.78     1169.68     18.19 o 
   2   3  10      500.02      483.83     10.17 o 
   3   3  10       53.96       60.12      6.12 o 
   4   3  10       30.65       39.75      5.91 o 
   5   3  10       12.53       17.38      5.10 o 
   6   3  10       94.43      109.85      9.47 o 
   7   3  10       51.99       51.23      7.82 o 
   8   3  10       25.65       14.00      7.12 o 
  -9   4  10       12.10        9.73      6.42 o 
  -8   4  10       18.92       20.42      6.40 o 
  -7   4  10        1.38        0.00      4.25 o 
  -6   4  10       31.97       22.69      8.23 o 
  -5   4  10       92.79      112.50      9.70 o 
  -4   4  10       87.13      102.72      4.43 o 
  -3   4  10        3.03        0.03      2.03 o 
  -2   4  10        7.89        4.61      1.92 o 
  -1   4  10       14.17       15.74      2.35 o 
   0   4  10       32.10       29.70      3.20 o 
   1   4  10      458.03      442.28      8.80 o 
   2   4  10      236.90      221.47      7.41 o 
   3   4  10      211.24      192.05      9.16 o 
   4   4  10        0.86        0.37      3.65 o 
   5   4  10        7.19        3.60      4.76 o 
   6   4  10       48.62       63.47      9.58 o 
   7   4  10        9.68        7.63      5.90 o 
   8   4  10        3.89        0.00      5.82 o 
  -8   5  10       32.71       25.94      6.67 o 
  -7   5  10        0.86        0.00      4.67 o 
  -6   5  10       71.10       61.43     13.39 o 
  -5   5  10       67.31       59.45      6.40 o 
  -4   5  10      350.74      362.80      9.64 o 
  -3   5  10       30.99       21.64      3.17 o 
  -2   5  10        0.32        1.17      1.89 o 
  -1   5  10      157.97      158.55      4.77 o 
   0   5  10        2.29        0.00      2.01 o 
   1   5  10       44.29       35.96      4.03 o 
   2   5  10       37.15       49.80      4.58 o 
   3   5  10      504.31      502.24     22.72 o 
   4   5  10       50.69       64.15      7.10 o 
   5   5  10      318.90      326.73     13.50 o 
   6   5  10      228.91      249.50     22.23 o 
   7   5  10        5.44        0.00      5.12 o 
  -8   6  10        0.07        1.68      5.98 o 
  -7   6  10       15.50       14.74      6.08 o 
  -6   6  10        3.20        0.00      4.60 o 
  -5   6  10       21.59       28.21      5.45 o 
  -4   6  10        2.93        0.00      2.83 o 
  -3   6  10        0.01        0.00      3.94 o 
  -2   6  10      670.00      629.67     12.71 o 
  -1   6  10     1126.92     1122.70     15.10 o 
   0   6  10       21.20       20.47      3.45 o 
   1   6  10        3.04        3.93      3.09 o 
   2   6  10       29.51       23.98      5.20 o 
   3   6  10       65.43       60.61      5.49 o 
   4   6  10       28.98       21.35      5.70 o 
   5   6  10       27.98       30.71      6.50 o 
   6   6  10        0.90        0.00      5.42 o 
   7   6  10        1.02        0.00      5.64 o 
  -7   7  10        4.73       10.64      6.12 o 
  -6   7  10        2.23        0.00      4.86 o 
  -5   7  10        2.19        0.00      3.95 o 
  -4   7  10       17.84        9.53      3.85 o 
  -3   7  10       94.75       71.34     13.88 o 
  -2   7  10      101.96       87.57      6.03 o 
  -1   7  10       40.51       48.63      4.19 o 
   0   7  10      300.25      314.06      9.59 o 
   1   7  10        0.27        0.00      3.26 o 
   2   7  10      316.89      307.79     11.54 o 
   3   7  10        7.91        9.95      4.85 o 
   4   7  10       19.74       17.64      6.63 o 
   5   7  10        2.51        2.69      5.47 o 
   6   7  10       45.65       38.62      7.73 o 
  -6   8  10        5.79        4.44      5.82 o 
  -5   8  10        1.38        0.00      3.44 o 
  -4   8  10        0.21        0.00      4.33 o 
  -3   8  10        7.14        0.00      4.34 o 
  -2   8  10       52.34       59.69      8.65 o 
  -1   8  10        5.14        4.59      3.75 o 
   0   8  10       15.75       20.25      4.42 o 
   1   8  10       13.60       14.97      4.27 o 
   2   8  10       52.19       57.97      5.86 o 
   3   8  10       58.86       58.77      7.45 o 
   4   8  10        0.60        0.00      4.85 o 
   5   8  10        0.19        0.00      7.74 o 
  -5   9  10        8.76        5.94      4.95 o 
  -4   9  10       21.13        9.70      5.38 o 
  -3   9  10       34.13       47.91      5.75 o 
  -2   9  10        9.38        0.00      3.83 o 
  -1   9  10        0.00        1.06      3.79 o 
   0   9  10        0.00        0.00      3.45 o 
   1   9  10       36.23       41.94      5.75 o 
   2   9  10      110.96      107.84      7.36 o 
   3   9  10       15.70       10.43      6.32 o 
   4   9  10        4.59        0.00      5.64 o 
  -4  10  10       23.02       22.04      5.36 o 
  -3  10  10        5.27        1.36      4.38 o 
  -2  10  10        4.07        0.00      5.38 o 
  -1  10  10        0.05        0.00      3.87 o 
   0  10  10        6.19        2.58      4.12 o 
   1  10  10        0.08        0.00      4.15 o 
   2  10  10        0.99        0.00      4.27 o 
  -9   1  11       26.04       39.23     13.76 o 
  -8   1  11       20.47       28.87      6.16 o 
  -7   1  11        0.85        0.00      4.42 o 
  -6   1  11        0.67        0.00      2.90 o 
  -5   1  11       25.91       31.80      3.81 o 
  -4   1  11      356.19      368.09      8.14 o 
  -3   1  11       55.08       62.32      2.93 o 
  -2   1  11      714.38      706.39      9.18 o 
  -1   1  11        8.95        2.66      2.19 o 
   0   1  11      570.44      501.08     12.94 o 
   1   1  11      103.40       91.22      6.08 o 
   2   1  11      206.48      208.38      9.01 o 
   3   1  11      145.44      131.00      8.72 o 
   4   1  11       16.70       14.18      4.58 o 
   5   1  11      356.09      320.97     12.76 o 
   6   1  11       13.16       18.23      5.90 o 
   7   1  11       83.52       83.81      9.72 o 
   8   1  11        3.88        1.68      6.51 o 
  -9   2  11        0.00        0.00      7.37 o 
  -8   2  11        4.89        4.59      5.18 o 
  -7   2  11       15.09       10.35      4.10 o 
  -6   2  11      293.78      288.69      8.49 o 
  -5   2  11      154.58      163.62      6.08 o 
  -4   2  11       78.12       75.56      4.37 o 
  -3   2  11        8.40        6.99      1.91 o 
  -2   2  11      178.08      183.96      5.13 o 
  -1   2  11       40.31       38.74      2.88 o 
   0   2  11      114.94      103.68      4.15 o 
   1   2  11      150.59      132.78      6.85 o 
   2   2  11        1.32        3.93      3.13 o 
   3   2  11      390.62      412.76     13.54 o 
   4   2  11      157.26      159.86     10.32 o 
   5   2  11       26.19       34.93      6.25 o 
   6   2  11        1.95        0.47      4.93 o 
   7   2  11        2.75        0.00      7.62 o 
   8   2  11       13.78        7.92      7.03 o 
  -9   3  11        0.47        0.00      5.45 o 
  -8   3  11        0.65        0.00      4.95 o 
  -7   3  11        7.22        0.00      4.34 o 
  -6   3  11      211.37      217.61      8.34 o 
  -5   3  11     1037.63     1025.30     17.10 o 
  -4   3  11       13.18       12.17      3.01 o 
  -3   3  11       11.84       12.81      2.84 o 
  -2   3  11       20.26       18.85      2.33 o 
  -1   3  11      104.29       93.05      7.54 o 
   0   3  11       55.16       59.16      3.57 o 
   1   3  11        6.68        4.35      3.21 o 
   2   3  11      269.52      275.56     10.53 o 
   3   3  11        6.90        2.24      3.81 o 
   4   3  11       80.25       70.30      8.35 o 
   5   3  11        5.14        3.72      4.60 o 
   6   3  11       13.87       11.01      7.49 o 
   7   3  11       37.18       33.32      7.82 o 
   8   3  11        0.62        0.00      5.90 o 
  -9   4  11       10.84        3.84      6.36 o 
  -8   4  11        4.76        0.00     10.81 o 
  -7   4  11       25.31       33.27      6.16 o 
  -6   4  11       32.73       34.54      5.91 o 
  -5   4  11      118.04      116.62      7.57 o 
  -4   4  11       35.25       40.12      3.54 o 
  -3   4  11       52.11       50.51      3.97 o 
  -2   4  11      133.07      132.04      4.11 o 
  -1   4  11       76.20       72.01      5.41 o 
   0   4  11       13.84        8.70      2.70 o 
   1   4  11     1359.08     1314.07     18.92 o 
   2   4  11      112.08      124.09      6.52 o 
   3   4  11       12.19       15.51      4.83 o 
   4   4  11       25.08       21.83      5.30 o 
   5   4  11      152.06      145.40      9.46 o 
   6   4  11      103.64       79.46      8.95 o 
   7   4  11       38.86       16.64      6.94 o 
  -8   5  11        1.61        6.88      5.98 o 
  -7   5  11        0.74        0.00      4.60 o 
  -6   5  11       12.86        6.64      4.60 o 
  -5   5  11       51.23       61.24      6.69 o 
  -4   5  11        7.58        1.79      3.00 o 
  -3   5  11        3.14        0.00      2.57 o 
  -2   5  11       21.54       22.43      5.11 o 
  -1   5  11       24.13       30.74      3.35 o 
   0   5  11      170.66      169.16      6.59 o 
   1   5  11        0.00        0.00      2.66 o 
   2   5  11      169.97      181.52      9.34 o 
   3   5  11       22.51       30.33      5.70 o 
   4   5  11        0.00        2.32      4.33 o 
   5   5  11      147.94      151.26      9.90 o 
   6   5  11      370.64      395.04     15.72 o 
   7   5  11       24.69       17.73      7.03 o 
  -8   6  11       22.06       26.37      7.21 o 
  -7   6  11        2.45        4.74      5.35 o 
  -6   6  11        9.07        3.40      4.85 o 
  -5   6  11       29.89       31.91      6.07 o 
  -4   6  11        8.52       10.21      4.54 o 
  -3   6  11      162.90      144.18      6.54 o 
  -2   6  11       77.81       71.90      4.55 o 
  -1   6  11      689.06      644.80     12.27 o 
   0   6  11      171.53      164.16      6.11 o 
   1   6  11      166.44      163.49      8.08 o 
   2   6  11      219.18      204.84      8.03 o 
   3   6  11        3.32        4.25      4.68 o 
   4   6  11        4.54        0.02      4.54 o 
   5   6  11      179.62      195.39     11.08 o 
   6   6  11       18.82       14.24      6.86 o 
  -7   7  11        0.02        7.50      5.99 o 
  -6   7  11        9.53       11.90      8.48 o 
  -5   7  11       12.56        7.49      4.86 o 
  -4   7  11        9.89        3.31      3.59 o 
  -3   7  11       16.98        3.05      3.81 o 
  -2   7  11      138.67      137.82      6.79 o 
  -1   7  11       28.83       43.16      4.97 o 
   0   7  11        5.95       10.67      3.81 o 
   1   7  11        7.20        0.93      4.21 o 
   2   7  11        1.79        0.00      4.00 o 
   3   7  11        9.25        1.67      4.85 o 
   4   7  11       13.84       15.06      5.72 o 
   5   7  11       22.15       20.45      6.57 o 
   6   7  11       63.02       54.80      8.73 o 
  -6   8  11        0.60        0.00      5.03 o 
  -5   8  11       14.00       18.49     10.19 o 
  -4   8  11        0.34        0.58      4.25 o 
  -3   8  11       15.71        8.20      4.22 o 
  -2   8  11        3.56        1.02      4.85 o 
  -1   8  11        7.90        6.18      3.90 o 
   0   8  11      109.22      102.40      6.89 o 
   1   8  11        1.56        0.00      4.53 o 
   2   8  11        0.03        0.00      4.51 o 
   3   8  11        1.88        0.00      6.63 o 
   4   8  11        9.85       16.62      8.84 o 
   5   8  11       32.64       47.34      8.25 o 
  -5   9  11        2.14        2.95      8.11 o 
  -4   9  11       11.22        5.16      4.93 o 
  -3   9  11        4.40        6.92      5.66 o 
  -2   9  11        9.81        6.48      5.80 o 
  -1   9  11       19.66       28.65      5.09 o 
   0   9  11        0.00        0.00      3.50 o 
   1   9  11        0.72        0.00      3.85 o 
   2   9  11       17.32       12.01      4.82 o 
   3   9  11       94.51       89.17     12.53 o 
  -3  10  11        0.00        0.00      5.31 o 
  -2  10  11        2.05        0.38      8.11 o 
  -1  10  11        1.12        0.00      4.13 o 
   0  10  11        0.87        3.09      4.48 o 
   1  10  11        9.15        5.25      4.66 o 
  -9   0  12       11.95       17.20      9.34 o 
  -8   0  12        1.08        0.74      7.12 o 
  -7   0  12       33.83       38.65     12.28 o 
  -6   0  12      194.78      188.97     10.00 o 
  -5   0  12      151.62      164.94      9.00 o 
  -4   0  12        1.46        0.74      3.23 o 
  -3   0  12        5.33        4.88      3.03 o 
  -2   0  12     1319.83     1249.35     19.38 o 
  -1   0  12     3443.90     3467.47     80.08 o 
   0   0  12       88.73       91.88      8.11 o 
   1   0  12      107.11      116.20      9.58 o 
   2   0  12        5.34        1.23      4.67 o 
   3   0  12      182.97      167.54     12.53 o 
   4   0  12      121.49      116.93     11.79 o 
   5   0  12      178.20      173.43     14.25 o 
   6   0  12        1.39        0.00      7.37 o 
   7   0  12       47.27       46.18     11.79 o 
   8   0  12       29.40       28.01     12.28 o 
  -9   1  12        0.05        0.00      6.63 o 
  -8   1  12       11.03        3.31      4.95 o 
  -7   1  12        0.12        0.00      3.64 o 
  -6   1  12        0.03        0.00      3.23 o 
  -5   1  12        2.29        0.00      3.16 o 
  -4   1  12      116.25      129.26      5.11 o 
  -3   1  12        0.75        0.00      1.52 o 
  -2   1  12      107.04      108.08      3.99 o 
  -1   1  12        0.93        0.00      2.76 o 
   0   1  12      538.49      548.00     14.15 o 
   1   1  12       88.87       99.49      6.25 o 
   2   1  12       65.49       75.89      6.69 o 
   3   1  12       32.01       24.51      5.28 o 
   4   1  12      141.73      125.79      9.34 o 
   5   1  12       16.93       15.60      5.10 o 
   6   1  12      131.85      111.17      9.61 o 
   7   1  12        0.18        0.00      5.38 o 
   8   1  12       41.75       39.88      8.78 o 
  -9   2  12        6.42        1.23      5.73 o 
  -8   2  12       16.94       13.17      5.84 o 
  -7   2  12        0.64        0.00      3.67 o 
  -6   2  12        7.76       12.28      3.78 o 
  -5   2  12      540.95      556.59     11.64 o 
  -4   2  12       36.17       45.65      4.20 o 
  -3   2  12      104.37       92.34      3.87 o 
  -2   2  12       14.36       12.52      2.45 o 
  -1   2  12      367.80      367.04      9.50 o 
   0   2  12       21.04       20.55      4.00 o 
   1   2  12        6.83        3.07      3.13 o 
   2   2  12       81.30       77.50      6.75 o 
   3   2  12      112.39      129.46      8.42 o 
   4   2  12       29.24       31.28      5.95 o 
   5   2  12        2.02        3.04      4.83 o 
   6   2  12        2.50        0.00      5.12 o 
   7   2  12        8.39        0.00      6.25 o 
  -9   3  12        2.48        4.03      6.22 o 
  -8   3  12        0.85        0.00      4.85 o 
  -7   3  12        3.55        0.00      4.33 o 
  -6   3  12        3.59        2.87      3.86 o 
  -5   3  12      470.24      489.75     11.08 o 
  -4   3  12      344.85      330.43      8.44 o 
  -3   3  12        0.10        0.00      2.07 o 
  -2   3  12        1.38        0.00      1.76 o 
  -1   3  12       20.89       19.48      3.31 o 
   0   3  12        4.03        0.71      2.53 o 
   1   3  12      444.23      459.25     13.69 o 
   2   3  12      601.67      595.52     16.63 o 
   3   3  12      310.49      304.83     12.10 o 
   4   3  12        0.24        0.00      3.56 o 
   5   3  12        7.05        1.97      5.20 o 
   6   3  12        0.06        0.00      4.91 o 
   7   3  12        1.61        0.00      5.99 o 
  -8   4  12        0.13        0.00      5.38 o 
  -7   4  12       19.28       16.95      5.38 o 
  -6   4  12       14.19       13.26      4.76 o 
  -5   4  12       23.69       18.69      4.01 o 
  -4   4  12        6.87        0.00      2.86 o 
  -3   4  12        5.01        0.00      2.28 o 
  -2   4  12       48.15       59.58      6.69 o 
  -1   4  12        0.03        0.00      3.32 o 
   0   4  12       18.03       15.23      3.53 o 
   1   4  12      194.68      207.84      8.15 o 
   2   4  12     1141.29     1154.55     26.86 o 
   3   4  12      184.08      173.06      9.51 o 
   4   4  12       18.40       22.72      5.72 o 
   5   4  12       42.59       37.20      7.12 o 
   6   4  12       20.68       11.74      9.95 o 
   7   4  12       25.32       26.72      7.74 o 
  -8   5  12        0.48        0.00      6.88 o 
  -7   5  12        5.27        0.00      4.67 o 
  -6   5  12        6.39        3.56      4.69 o 
  -5   5  12        5.39        3.12      4.16 o 
  -4   5  12        2.15        0.00      3.09 o 
  -3   5  12       75.74       78.29      8.47 o 
  -2   5  12       15.25       10.76      3.32 o 
  -1   5  12      163.49      140.58      5.53 o 
   0   5  12        6.66        4.54      3.64 o 
   1   5  12      206.78      184.88      7.88 o 
   2   5  12        0.14        0.00      6.76 o 
   3   5  12       49.83       50.74     12.90 o 
   4   5  12        0.79        1.63      4.77 o 
   5   5  12        6.58        8.01      6.02 o 
   6   5  12      164.89      175.04     11.15 o 
   7   5  12       41.23       21.00      7.30 o 
  -7   6  12        2.13        1.28      5.30 o 
  -6   6  12        3.77       10.30      5.20 o 
  -5   6  12       61.98       63.41      6.85 o 
  -4   6  12        0.37        0.00      2.97 o 
  -3   6  12        7.06        2.26      3.81 o 
  -2   6  12       75.25       63.57     12.41 o 
  -1   6  12        5.06        7.97      3.18 o 
   0   6  12      166.10      146.02      6.74 o 
   1   6  12       55.68       51.10      8.60 o 
   2   6  12       11.23        8.13      9.46 o 
   3   6  12       41.55       41.52      6.67 o 
   4   6  12        4.14        0.00      4.95 o 
   5   6  12       43.33       66.02      8.51 o 
   6   6  12      122.86      132.85     10.53 o 
  -7   7  12        0.72        0.00      5.38 o 
  -6   7  12        3.72        0.00      4.77 o 
  -5   7  12        9.99        5.47      5.24 o 
  -4   7  12        0.11        0.21      4.06 o 
  -3   7  12        8.80        1.23      6.14 o 
  -2   7  12        1.47        0.00      4.08 o 
  -1   7  12      285.93      295.07      9.57 o 
   0   7  12        5.91        2.43      3.52 o 
   1   7  12        0.62        0.49      5.40 o 
   2   7  12       17.06       12.70      5.20 o 
   3   7  12       11.88       12.37      5.77 o 
   4   7  12        0.90       14.62      5.91 o 
   5   7  12        1.95        7.81      8.97 o 
  -6   8  12        3.74        4.34      5.88 o 
  -5   8  12        7.07        8.63      5.42 o 
  -4   8  12        8.76       16.70      7.62 o 
  -3   8  12        5.29        2.02      5.30 o 
  -2   8  12        5.05        6.22      5.45 o 
  -1   8  12        8.98       13.91      4.11 o 
   0   8  12        5.14        4.68      4.13 o 
   1   8  12       30.06       39.67      5.41 o 
   2   8  12       14.19       11.55      7.86 o 
   3   8  12        2.89        0.00      5.12 o 
   4   8  12       30.55       19.61      6.85 o 
  -4   9  12        0.04        0.00      4.77 o 
  -3   9  12        0.69        2.52      5.35 o 
  -2   9  12       49.45       41.48      7.46 o 
  -1   9  12      133.42      123.40      7.56 o 
   0   9  12        2.48        4.45      4.22 o 
   1   9  12        5.19        2.84      4.59 o 
   2   9  12        9.00        8.11      7.62 o 
   3   9  12       10.82        2.92      5.82 o 
  -2  10  12       18.89       13.94      6.59 o 
  -1  10  12        4.20       11.78      6.25 o 
   0  10  12        1.57        0.94      4.53 o 
  -9   1  13        0.68        0.00      5.55 o 
  -8   1  13       22.08       17.74      9.21 o 
  -7   1  13       12.56        7.03      6.85 o 
  -6   1  13      132.38      169.32      7.09 o 
  -5   1  13       43.49       53.57      4.85 o 
  -4   1  13        0.04        0.71      2.37 o 
  -3   1  13       89.66      100.71      5.51 o 
  -2   1  13       43.94       42.97      6.14 o 
  -1   1  13       10.87        8.75      3.38 o 
   0   1  13       23.15       19.86      3.98 o 
   1   1  13       15.04       19.79      4.25 o 
   2   1  13      146.83      154.66      8.76 o 
   3   1  13       19.95       19.74     10.56 o 
   4   1  13       40.03       46.73      6.51 o 
   5   1  13        8.35       10.56      5.30 o 
   6   1  13       41.49       29.09      6.92 o 
   7   1  13       15.26        2.94      6.51 o 
  -9   2  13       65.90       55.25      8.51 o 
  -8   2  13       29.03       33.96      7.12 o 
  -7   2  13        3.39        4.26      4.21 o 
  -6   2  13      151.96      147.12      6.66 o 
  -5   2  13        0.94       11.98      3.65 o 
  -4   2  13       18.36       14.82      3.30 o 
  -3   2  13       11.76       13.98      5.09 o 
  -2   2  13      444.32      450.75     10.57 o 
  -1   2  13       19.57       32.31      3.83 o 
   0   2  13      160.09      172.40      8.14 o 
   1   2  13        0.31        0.86      4.91 o 
   2   2  13      202.80      185.44     15.35 o 
   3   2  13        9.38        0.00      4.00 o 
   4   2  13        0.03        0.00      5.65 o 
   5   2  13      146.24      126.78      9.38 o 
   6   2  13        3.70        0.00      4.77 o 
   7   2  13       13.54        3.89      6.49 o 
  -9   3  13        5.93        4.77      6.07 o 
  -8   3  13       25.21       17.99      6.42 o 
  -7   3  13        4.73        4.30      4.86 o 
  -6   3  13        7.26       11.39      3.89 o 
  -5   3  13       35.40       33.41      5.49 o 
  -4   3  13       61.18       61.68      4.82 o 
  -3   3  13        6.57        4.66      2.97 o 
  -2   3  13       10.65        5.69      2.43 o 
  -1   3  13       75.69       76.27      5.13 o 
   0   3  13       72.13       77.71      5.57 o 
   1   3  13        5.50       13.07      4.77 o 
   2   3  13      581.47      592.87     17.25 o 
   3   3  13        9.55        8.19      5.28 o 
   4   3  13        0.04        0.00      3.91 o 
   5   3  13       28.77       20.03      6.77 o 
   6   3  13       51.38       48.81      8.32 o 
   7   3  13        1.28        0.00      5.82 o 
  -8   4  13       13.10        7.17      6.07 o 
  -7   4  13        1.76        4.15      4.83 o 
  -6   4  13        6.61        3.82      4.58 o 
  -5   4  13       70.17       69.54      5.36 o 
  -4   4  13       12.72        8.08      4.09 o 
  -3   4  13       45.95       63.91      7.98 o 
  -2   4  13        3.44        0.00      2.43 o 
  -1   4  13       17.43       13.56      3.53 o 
   0   4  13       12.63        8.90      3.70 o 
   1   4  13      303.85      264.29      9.30 o 
   2   4  13       55.26       56.91      5.83 o 
   3   4  13      421.94      394.93     14.37 o 
   4   4  13        4.45        0.00      4.25 o 
   5   4  13        5.54        0.00      5.38 o 
   6   4  13       19.82        0.00      5.98 o 
   7   4  13        3.87        0.00      6.22 o 
  -8   5  13        3.42        0.00      5.80 o 
  -7   5  13        2.15        0.00      4.43 o 
  -6   5  13       30.21       21.98      5.53 o 
  -5   5  13       63.21       53.78      6.43 o 
  -4   5  13       22.03       16.74      5.90 o 
  -3   5  13        0.22        0.00      4.39 o 
  -2   5  13        1.17        0.00      6.39 o 
  -1   5  13       10.95        3.48      4.27 o 
   0   5  13       36.19       40.09      5.17 o 
   1   5  13      114.39      101.25      6.46 o 
   2   5  13      375.54      374.71     13.95 o 
   3   5  13        0.09        0.00      3.82 o 
   4   5  13       13.71       10.93      5.73 o 
   5   5  13        9.22        3.80      7.98 o 
   6   5  13       12.43        9.55      6.42 o 
  -7   6  13        0.59        0.00      5.31 o 
  -6   6  13        6.41        4.18      4.86 o 
  -5   6  13       15.70       13.46      5.20 o 
  -4   6  13       87.69       63.87      9.83 o 
  -3   6  13        5.33        0.00      3.41 o 
  -2   6  13       11.33        1.26      3.65 o 
  -1   6  13       98.25       92.63      5.38 o 
   0   6  13        0.01        0.00      4.00 o 
   1   6  13       53.70       56.99      7.24 o 
   2   6  13       26.93       24.00      5.99 o 
   3   6  13       17.08        9.66      5.10 o 
   4   6  13        9.08        4.07     12.04 o 
   5   6  13       10.81       11.74      6.19 o 
  -6   7  13       22.14       24.65      6.22 o 
  -5   7  13       19.71        6.14      7.62 o 
  -4   7  13       63.00       75.17     11.30 o 
  -3   7  13        5.83       12.53      6.39 o 
  -2   7  13       12.15       12.09      4.95 o 
  -1   7  13      142.14      139.38      7.08 o 
   0   7  13       12.20       10.81      6.88 o 
   1   7  13       34.03       48.39      9.58 o 
   2   7  13       10.81        4.05      4.93 o 
   3   7  13        9.94       15.99      5.90 o 
   4   7  13       26.16       30.44      7.03 o 
   5   7  13      299.24      345.30     15.84 o 
  -5   8  13        0.09        0.00      7.12 o 
  -4   8  13        5.25        3.93      7.12 o 
  -3   8  13       19.45        9.68      5.53 o 
  -2   8  13      361.13      339.96     32.80 o 
  -1   8  13       21.73       21.58      4.67 o 
   0   8  13        0.06        4.87      5.42 o 
   1   8  13       11.32       12.28      7.86 o 
   2   8  13        3.60        7.52      5.55 o 
   3   8  13        2.20        2.87     12.65 o 
   4   8  13       37.59       35.12     10.07 o 
  -4   9  13       14.03       19.52      6.57 o 
  -3   9  13        7.50        3.85      5.72 o 
  -2   9  13        0.20        2.18      5.70 o 
  -1   9  13       64.13       84.82      9.44 o 
   0   9  13       62.69       54.15      7.55 o 
   1   9  13        3.74        2.95      6.88 o 
   2   9  13        1.41        0.00      7.86 o 
  -9   0  14        0.00        0.00      8.60 o 
  -8   0  14       38.93       42.50      9.83 o 
  -7   0  14       41.10       34.38      7.40 o 
  -6   0  14      136.46      156.65     12.90 o 
  -5   0  14     1181.32     1241.54     36.36 o 
  -4   0  14       58.01       55.03     12.04 o 
  -3   0  14       15.50        8.60      7.86 o 
  -2   0  14       33.32       35.97      7.74 o 
  -1   0  14       71.23       70.50      7.86 o 
   0   0  14       23.64       32.92      7.12 o 
   1   0  14       15.00       21.37      6.63 o 
   2   0  14       36.87       24.81      8.11 o 
   3   0  14      146.48      132.41     12.77 o 
   4   0  14        0.13        0.00      6.39 o 
   5   0  14       15.09       17.20      8.60 o 
   6   0  14       86.43      102.19     14.99 o 
   7   0  14       10.75        6.63     10.56 o 
  -9   1  14        0.00        0.00      5.99 o 
  -8   1  14        1.01        0.00      4.69 o 
  -7   1  14       39.64       40.85      5.38 o 
  -6   1  14      721.71      759.42     18.19 o 
  -5   1  14      466.46      497.39     11.10 o 
  -4   1  14        7.14        0.00      6.51 o 
  -3   1  14       10.68        2.76      5.55 o 
  -2   1  14      360.59      365.26      9.59 o 
  -1   1  14       63.34       57.49      5.28 o 
   0   1  14       62.37       64.23      5.99 o 
   1   1  14        0.06        0.00      3.56 o 
   2   1  14       19.22       13.75      5.24 o 
   3   1  14       33.03       19.98      5.55 o 
   4   1  14       14.45        9.83      5.10 o 
   5   1  14       12.19       10.91      5.90 o 
   6   1  14       19.39       15.61      6.77 o 
   7   1  14       24.56       12.29      7.45 o 
  -8   2  14        0.09        0.00      5.07 o 
  -7   2  14        0.27        0.00      4.00 o 
  -6   2  14       18.56       14.78      4.21 o 
  -5   2  14      110.10      100.72      7.33 o 
  -4   2  14        9.65        0.50      3.76 o 
  -3   2  14       47.92       45.45     11.55 o 
  -2   2  14      476.28      466.87     11.32 o 
  -1   2  14       75.95       80.43      5.32 o 
   0   2  14       50.48       55.57      5.91 o 
   1   2  14      732.43      712.72     18.72 o 
   2   2  14        1.23        0.00      4.33 o 
   3   2  14        0.12        0.00      4.16 o 
   4   2  14        4.51        5.53      4.86 o 
   5   2  14       36.34       32.88     11.18 o 
   6   2  14       19.44        6.27      6.16 o 
   7   2  14        0.17        0.00      6.67 o 
  -8   3  14       17.39       24.22      7.74 o 
  -7   3  14        2.10        0.00      4.16 o 
  -6   3  14       38.80       36.68      6.35 o 
  -5   3  14        0.00        0.00      4.26 o 
  -4   3  14        1.85        0.00      3.56 o 
  -3   3  14       33.50       32.18     10.32 o 
  -2   3  14        5.71        3.28      3.86 o 
  -1   3  14        4.54        9.99      3.41 o 
   0   3  14       29.07       33.67      4.72 o 
   1   3  14        5.41        5.56      4.59 o 
   2   3  14        5.84        9.45      4.95 o 
   3   3  14      106.81       99.79     10.81 o 
   4   3  14        3.14        2.53      5.03 o 
   5   3  14        0.59        0.00      7.74 o 
   6   3  14        6.07        0.65      6.15 o 
  -8   4  14        0.43        3.17      5.72 o 
  -7   4  14        4.15        0.00      4.79 o 
  -6   4  14        3.62        0.28      4.58 o 
  -5   4  14       19.37       19.55      5.23 o 
  -4   4  14       38.95       38.43      5.72 o 
  -3   4  14       12.73        8.31      3.54 o 
  -2   4  14        9.42        2.36      4.09 o 
  -1   4  14       13.44       11.97      3.89 o 
   0   4  14       69.64       71.86      6.05 o 
   1   4  14       14.25       11.47      4.34 o 
   2   4  14       16.20       13.16      4.63 o 
   3   4  14       19.65       21.20      5.98 o 
   4   4  14        0.95        0.10      5.65 o 
   5   4  14        1.40        0.00      5.90 o 
   6   4  14       15.81        3.67      6.51 o 
  -7   5  14        8.15        2.84      5.35 o 
  -6   5  14        0.12        1.47      6.63 o 
  -5   5  14        3.39        4.42      6.63 o 
  -4   5  14        0.79        0.00      4.42 o 
  -3   5  14       59.65       31.46      6.32 o 
  -2   5  14      129.57      128.23     13.76 o 
  -1   5  14       21.05       17.69      5.56 o 
   0   5  14        3.47        0.00      3.43 o 
   1   5  14       91.61       92.98      6.74 o 
   2   5  14       40.58       21.04      5.88 o 
   3   5  14       11.29        4.60      5.10 o 
   4   5  14        0.01        0.00      4.60 o 
   5   5  14        3.37        0.00      9.21 o 
   6   5  14       19.83       19.30      7.73 o 
  -7   6  14        2.00        1.72      5.38 o 
  -6   6  14        1.46        6.14      7.37 o 
  -5   6  14        0.04        9.83      7.37 o 
  -4   6  14       12.84        5.65      6.39 o 
  -3   6  14        8.01        3.04      7.49 o 
  -2   6  14        5.91        0.49      8.11 o 
  -1   6  14       10.23        0.04      4.68 o 
   0   6  14        0.71        0.00      4.25 o 
   1   6  14        5.50        2.81      8.72 o 
   2   6  14       11.19        3.64      5.38 o 
   3   6  14       17.32        8.43      6.02 o 
   4   6  14       22.05       25.61      7.21 o 
   5   6  14        0.82        8.78      6.42 o 
  -6   7  14        8.26       16.95      9.58 o 
  -5   7  14        9.11        9.34      7.37 o 
  -4   7  14       38.32       39.80      9.09 o 
  -3   7  14        7.00        8.35      7.12 o 
  -2   7  14        1.57        1.97      6.14 o 
  -1   7  14       14.74       11.79      6.63 o 
   0   7  14       39.26       54.29      9.34 o 
   1   7  14        3.21        0.00      4.68 o 
   2   7  14        0.01        0.00      5.03 o 
   3   7  14       14.69       11.79      6.25 o 
   4   7  14       40.93       44.08      7.90 o 
  -5   8  14        1.12        3.68      7.86 o 
  -3   8  14        7.85        0.00      4.83 o 
  -2   8  14       69.97       65.35     11.79 o 
  -1   8  14      221.01      206.35     17.20 o 
   0   8  14       13.04       20.39      8.35 o 
   1   8  14        7.59        0.00      7.12 o 
   2   8  14       15.98       15.59      8.97 o 
   3   8  14       11.98        7.12      5.82 o 
  -3   9  14        0.42        0.00      5.84 o 
  -2   9  14        5.49        4.42      8.11 o 
  -1   9  14        3.47       10.81      8.60 o 
   0   9  14       31.40       18.42      8.11 o 
   1   9  14        6.01        9.09      7.86 o 
  -8   1  15        4.78        1.10      5.12 o 
  -7   1  15        3.37        0.00      4.43 o 
  -6   1  15      147.34      185.88      9.42 o 
  -5   1  15      262.70      300.78     15.54 o 
  -4   1  15       10.49        0.00      6.16 o 
  -3   1  15        0.61        0.00      4.95 o 
  -2   1  15       52.22       46.64      6.09 o 
  -1   1  15       34.85       40.43      5.30 o 
   0   1  15        7.39        8.24      3.81 o 
   1   1  15      298.73      284.83     11.72 o 
   2   1  15       49.17       51.96      7.47 o 
   3   1  15       45.55       35.93     10.32 o 
   4   1  15       15.68       20.77      6.16 o 
   5   1  15      235.55      239.24     12.68 o 
   6   1  15        1.52        0.00      5.70 o 
  -8   2  15       23.21       17.47      6.30 o 
  -7   2  15        3.78        5.53      5.78 o 
  -6   2  15      102.43      110.32      8.08 o 
  -5   2  15        7.95        3.06      6.89 o 
  -4   2  15       11.62        0.00      5.72 o 
  -3   2  15      192.99      174.13     15.72 o 
  -2   2  15      224.66      232.92     10.74 o 
  -1   2  15      323.66      330.44      9.89 o 
   0   2  15        5.58        5.02      4.08 o 
   1   2  15     1340.01     1358.43     29.40 o 
   2   2  15      359.28      369.14     17.07 o 
   3   2  15        9.90       11.30      5.56 o 
   4   2  15        0.01        0.00      5.65 o 
   5   2  15       34.39       44.66     10.56 o 
   6   2  15        0.56        0.00      5.70 o 
  -8   3  15        4.00        0.00      5.12 o 
  -7   3  15        1.69        0.00      5.90 o 
  -6   3  15        1.09        0.00      5.36 o 
  -5   3  15        6.25        5.27      4.65 o 
  -4   3  15       37.40       35.18      7.99 o 
  -3   3  15        0.03        0.00      7.86 o 
  -2   3  15        1.30        0.00      3.94 o 
  -1   3  15      139.49      143.75      6.76 o 
   0   3  15       71.77       78.71      6.21 o 
   1   3  15        8.16        7.79      4.85 o 
   2   3  15      107.82       99.72      8.81 o 
   3   3  15        4.16       12.73      5.64 o 
   4   3  15        0.76        0.00      4.93 o 
   5   3  15        0.02        0.00      5.28 o 
   6   3  15       12.24        5.94      6.86 o 
  -7   4  15        8.19        7.86      7.86 o 
  -6   4  15        0.08        0.00      5.90 o 
  -5   4  15        7.83        9.91      4.73 o 
  -4   4  15        1.04        3.08      5.99 o 
  -3   4  15      123.40      104.65     14.00 o 
  -2   4  15       24.62       13.80      6.76 o 
  -1   4  15        0.02        0.00      3.22 o 
   0   4  15        2.22        0.00      3.52 o 
   1   4  15       51.49       67.36      6.34 o 
   2   4  15       92.49       95.18      9.95 o 
   3   4  15        1.90        0.45      4.95 o 
   4   4  15        0.45        0.00      4.85 o 
   5   4  15        0.05        0.00      7.62 o 
   6   4  15        6.56        2.65      6.59 o 
  -7   5  15        3.47        4.67      7.86 o 
  -6   5  15        0.39        0.49      7.12 o 
  -5   5  15       15.58        9.77      5.72 o 
  -4   5  15        0.08        2.95      9.58 o 
  -3   5  15       30.43       11.05      9.58 o 
  -2   5  15      223.77      208.69     16.83 o 
  -1   5  15        8.39        2.75      3.98 o 
   0   5  15        3.73        0.00      3.91 o 
   1   5  15       16.16        1.54      7.98 o 
   2   5  15      121.64      121.95      9.11 o 
   3   5  15        1.53        0.00     10.07 o 
   4   5  15        8.01       20.22     10.69 o 
   5   5  15        0.07        0.00      5.99 o 
  -6   6  15        0.59        6.88      7.86 o 
  -5   6  15       15.06       10.56      7.86 o 
  -3   6  15       18.26        5.16     11.30 o 
  -2   6  15        0.88        0.00      8.11 o 
  -1   6  15        1.08        0.00      3.73 o 
   0   6  15        9.02        1.21      5.77 o 
   1   6  15        0.47        0.00      4.79 o 
   2   6  15        9.74       12.92      6.01 o 
   3   6  15       56.01       58.94      8.46 o 
   4   6  15       31.27       39.14      9.34 o 
  -5   7  15        1.99        8.35      8.11 o 
  -3   7  15        6.56        7.12      6.88 o 
  -2   7  15       47.64       44.96     13.02 o 
   0   7  15        2.86        0.00      6.26 o 
   1   7  15        0.25        0.00      4.91 o 
   2   7  15        0.45        0.00      7.62 o 
   3   7  15        4.90        0.00      6.39 o 
  -3   8  15        0.00        5.16      6.88 o 
  -2   8  15        5.24       14.25      8.11 o 
   0   8  15       20.70       11.05      7.37 o 
   1   8  15        8.49        4.26     12.04 o 
   2   8  15        4.34        0.00      5.38 o 
  -8   0  16        9.99        0.00      9.95 o 
  -7   0  16       63.36       39.80     14.74 o 
  -6   0  16       38.85       53.06     14.49 o 
  -5   0  16      283.95      335.57     24.32 o 
  -4   0  16       28.41       17.69     11.05 o 
  -3   0  16       14.24        0.49      9.09 o 
  -2   0  16      159.19      156.73     15.97 o 
  -1   0  16      114.23      123.07     10.32 o 
   0   0  16       86.59       89.67     10.81 o 
   1   0  16       13.85        5.16      7.12 o 
   2   0  16      112.82      132.16     13.02 o 
   3   0  16       86.93       88.68     12.77 o 
   4   0  16      223.52      230.92     17.44 o 
   5   0  16        4.36        0.00      7.86 o 
   6   0  16       18.70        4.42      9.83 o 
  -8   1  16        4.64        6.37      6.88 o 
  -7   1  16       45.06       48.17     11.11 o 
  -6   1  16        4.15        6.67      7.83 o 
  -5   1  16       75.22       92.73     11.58 o 
  -4   1  16       70.81       80.06     19.65 o 
  -3   1  16        7.72        0.00     11.30 o 
  -2   1  16       79.68       72.24     13.14 o 
  -1   1  16       23.52       18.44      4.10 o 
   0   1  16        0.19        0.59      4.30 o 
   1   1  16      294.09      304.60     15.72 o 
   2   1  16       86.59       87.83     17.20 o 
   3   1  16       15.93       18.04      8.60 o 
   4   1  16        4.58        3.64      5.55 o 
   5   1  16      113.95      124.19     10.50 o 
   6   1  16       63.30       62.25      9.64 o 
  -8   2  16        0.10        0.00      7.37 o 
  -7   2  16        8.75        0.00      7.97 o 
  -6   2  16       32.06       59.16     10.33 o 
  -5   2  16        8.58       10.76      8.08 o 
  -4   2  16        0.24        0.00      5.99 o 
  -3   2  16        0.53        0.00      7.74 o 
  -2   2  16       56.02       55.96      6.91 o 
  -1   2  16       95.19      103.00      6.28 o 
   0   2  16        3.93        0.15      3.41 o 
   1   2  16       28.36       37.34      6.59 o 
   2   2  16      718.22      707.37     20.73 o 
   3   2  16       15.25        7.61      5.47 o 
   4   2  16       17.28       10.44      6.08 o 
   5   2  16       71.64       68.05      9.12 o 
   6   2  16        7.32        8.33      7.03 o 
  -7   3  16       15.58        4.42      7.37 o 
  -6   3  16        0.62        0.00      9.34 o 
  -5   3  16        0.90        0.00      6.25 o 
  -4   3  16        7.33        3.75      6.77 o 
  -3   3  16       39.19       60.19     12.77 o 
  -2   3  16        2.36        1.65      4.95 o 
  -1   3  16       92.52       97.80      6.54 o 
   0   3  16       44.01       34.53      5.70 o 
   1   3  16      131.29      118.01      7.88 o 
   2   3  16       55.94       42.35      7.29 o 
   3   3  16       45.87       42.51      7.46 o 
   4   3  16       17.03       14.18      6.42 o 
   5   3  16        1.96        0.00      8.84 o 
  -7   4  16        0.20        0.00      7.37 o 
  -6   4  16        0.06        0.00     10.81 o 
  -5   4  16        7.92        7.89      7.69 o 
  -4   4  16       31.54       21.59     13.02 o 
  -3   4  16        3.26        9.09      9.58 o 
  -2   4  16       54.20       45.16      7.62 o 
  -1   4  16       10.33        3.71      6.26 o 
   0   4  16        5.61        0.00      4.08 o 
   1   4  16       19.58        4.29      4.89 o 
   2   4  16        2.65        0.00     12.90 o 
   3   4  16        1.81        0.00      5.90 o 
   4   4  16       14.50       11.81      6.59 o 
   5   4  16        4.99        1.61      6.42 o 
  -5   5  16        0.00        0.00     11.05 o 
  -4   5  16       10.93       13.73      7.55 o 
  -3   5  16        7.67        0.00      9.58 o 
  -2   5  16        0.40        0.00      5.90 o 
  -1   5  16       13.05        3.27      5.60 o 
   0   5  16        0.05        0.00      3.63 o 
   1   5  16        2.72        0.00      9.58 o 
   2   5  16       41.80       45.79      7.38 o 
   3   5  16        5.33        0.00      5.42 o 
   4   5  16       65.04       82.85      9.47 o 
  -6   6  16        2.73       10.32      8.60 o 
  -4   6  16        3.11        0.00     10.56 o 
  -3   6  16       11.45        1.97     10.32 o 
  -2   6  16       16.07       12.12      6.41 o 
  -1   6  16        6.79        2.16      5.84 o 
   0   6  16        0.31        0.00      4.23 o 
   1   6  16        4.19        2.35      5.30 o 
   2   6  16        1.70        2.97      5.53 o 
   3   6  16        2.89        0.00      5.47 o 
   4   6  16        0.66        0.00      5.63 o 
  -2   7  16        0.04        0.00     10.32 o 
  -1   7  16        0.08        0.00      7.12 o 
   0   7  16        3.12        0.00      5.20 o 
   1   7  16        1.07        0.91      5.31 o 
   2   7  16       11.12        1.79     13.02 o 
   3   7  16        4.61        3.32      7.37 o 
   0   8  16        2.87        6.22      5.90 o 
   1   8  16       77.61       92.44      9.96 o 
  -7   1  17       28.30       32.07     10.23 o 
  -6   1  17      120.17      151.13     13.38 o 
  -5   1  17       15.02        6.39      8.16 o 
  -4   1  17        0.35        0.00      6.50 o 
  -3   1  17        7.32        4.21      6.61 o 
  -2   1  17       41.41       54.78     12.53 o 
  -1   1  17       19.48       14.01      6.72 o 
   0   1  17      111.01      111.86      8.39 o 
   1   1  17        7.63       15.99      7.25 o 
   2   1  17      389.91      448.71     16.58 o 
   3   1  17        0.08        0.00      5.12 o 
   4   1  17       21.54       31.30     10.07 o 
   5   1  17       12.88       14.86      7.21 o 
  -7   2  17        2.05        0.00      9.70 o 
  -6   2  17       43.08       62.29     11.38 o 
  -5   2  17      170.16      183.67     13.28 o 
  -4   2  17        9.39        3.61      7.00 o 
  -3   2  17        7.90        0.00     13.27 o 
  -2   2  17       52.93       68.13      8.84 o 
  -1   2  17       32.32       34.98      5.21 o 
   0   2  17        6.45        7.86      5.21 o 
   1   2  17       66.31       62.87     14.62 o 
   2   2  17        0.36        0.00      8.72 o 
   3   2  17       38.89       29.38      6.95 o 
   4   2  17        0.04        0.00      5.70 o 
   5   2  17        0.00        0.00      7.74 o 
  -7   3  17       10.89        0.00     13.02 o 
  -6   3  17       49.85       59.16     11.29 o 
  -5   3  17       42.66       75.66     15.48 o 
  -4   3  17       49.20       40.92      9.03 o 
  -3   3  17      169.37      166.80     17.20 o 
  -2   3  17       35.92       37.35      7.25 o 
  -1   3  17       11.72       11.03      5.33 o 
   0   3  17        6.54        1.84      4.13 o 
   1   3  17       67.61       61.95      9.89 o 
   2   3  17        6.71        1.65      7.12 o 
   3   3  17        2.10        0.00      5.28 o 
   4   3  17       46.14       35.13      7.79 o 
   5   3  17       12.28        0.74      6.60 o 
  -6   4  17        7.21        0.00     11.55 o 
  -5   4  17        0.25        0.00      6.59 o 
  -4   4  17       22.60       37.70     10.19 o 
  -3   4  17       15.00       18.67     11.55 o 
  -2   4  17       81.95       83.08     13.39 o 
  -1   4  17        1.33        0.00      5.90 o 
   0   4  17        3.05        0.00      4.06 o 
   1   4  17       32.94       39.56      8.28 o 
   2   4  17       20.47       12.31      6.40 o 
   3   4  17        3.50        0.00      6.63 o 
   4   4  17       24.71       27.39      7.90 o 
  -5   5  17        8.82       15.48     13.51 o 
  -4   5  17        4.20        8.13     16.34 o 
  -3   5  17        1.13        0.00     10.07 o 
  -2   5  17       10.65       11.13      6.54 o 
  -1   5  17        2.38        0.00      5.61 o 
   0   5  17        7.04        0.27      4.24 o 
   1   5  17        8.22        1.21      5.63 o 
   2   5  17        0.89        0.00      8.72 o 
   3   5  17        5.92        0.00      5.70 o 
   4   5  17        4.69        3.07      6.50 o 
  -4   6  17        0.10        0.00      9.58 o 
  -3   6  17        0.00        0.00     10.32 o 
  -2   6  17       12.45        6.00      6.51 o 
  -1   6  17        2.13        0.00      5.84 o 
   0   6  17       14.52        8.48      5.61 o 
   1   6  17       38.50       39.78      8.97 o 
   2   6  17        0.11        0.00      7.49 o 
   3   6  17        0.67        0.00      8.84 o 
  -3   7  17        4.73        0.00     10.56 o 
  -2   7  17        0.00        0.00      6.18 o 
  -1   7  17        0.97        0.00      8.11 o 
   0   7  17       12.38        5.22      5.53 o 
   1   7  17        7.25        8.90     10.81 o 
   2   7  17       14.18       15.84      8.84 o 
  -7   0  18        6.43        0.00     12.28 o 
  -6   0  18       10.59        7.86     12.53 o 
  -5   0  18       94.88       86.72     16.95 o 
  -4   0  18       40.60       54.78     14.00 o 
  -3   0  18       18.36        8.35     10.07 o 
  -2   0  18        0.14        0.00      8.35 o 
  -1   0  18      155.39      183.26     14.25 o 
   0   0  18      621.27      635.03     26.29 o 
   1   0  18     2203.62     2514.07     69.03 o 
   2   0  18        1.55        4.91      8.35 o 
   3   0  18        3.27        7.12      8.60 o 
   4   0  18        1.58        0.00      8.60 o 
   5   0  18        0.70        0.00      9.09 o 
  -7   1  18       20.41        7.07     10.16 o 
  -6   1  18      273.07      296.26     23.58 o 
  -5   1  18      100.20      115.70     11.55 o 
  -4   1  18        0.00        0.60      7.46 o 
  -3   1  18       37.32       45.24      9.01 o 
  -2   1  18       18.47       22.85     10.32 o 
  -1   1  18        1.56        0.00      6.07 o 
   0   1  18      102.88      109.60      8.88 o 
   1   1  18       14.29       13.06      6.30 o 
   2   1  18       22.92       24.54      6.86 o 
   3   1  18       14.54       12.92      6.51 o 
   4   1  18        0.00        0.00      5.95 o 
   5   1  18       22.73       23.24      8.08 o 
  -7   2  18        6.14        0.00      8.64 o 
  -6   2  18       12.94       19.32     20.64 o 
  -5   2  18       64.66       91.81     12.85 o 
  -4   2  18       55.86       59.11     10.33 o 
  -3   2  18       17.63       25.47      8.60 o 
  -2   2  18       23.38       40.78     12.04 o 
  -1   2  18        0.31        2.83      5.09 o 
   0   2  18       34.52       31.32      7.85 o 
   1   2  18       14.33       13.61      8.11 o 
   2   2  18        6.39        0.51      5.53 o 
   3   2  18       13.35       12.31      7.25 o 
   4   2  18        3.45        0.00      5.90 o 
  -6   3  18       14.30       16.97     18.92 o 
  -5   3  18       12.76       17.84      8.84 o 
  -4   3  18       12.81       20.69      8.77 o 
  -3   3  18       65.99       67.06     15.23 o 
  -2   3  18        8.48       18.18     10.07 o 
  -1   3  18       29.31       17.71      6.18 o 
   0   3  18        8.81        6.81      4.81 o 
   1   3  18       24.10       33.31      6.81 o 
   2   3  18        8.57        2.57     13.76 o 
   3   3  18        0.46        0.00      5.64 o 
   4   3  18       41.10       36.25      8.42 o 
  -6   4  18       10.44        3.68     14.00 o 
  -5   4  18        0.30        0.00     15.84 o 
  -4   4  18        0.56        1.23      7.99 o 
  -3   4  18       43.42       47.41     14.25 o 
  -2   4  18      104.83      103.67     15.48 o 
  -1   4  18        3.90        0.00      5.77 o 
   0   4  18        1.66        0.00      3.83 o 
   1   4  18        3.64        0.00      5.15 o 
   2   4  18       11.07        0.00     10.44 o 
   3   4  18       26.55       27.69      8.16 o 
   4   4  18       52.08       68.59     10.32 o 
  -5   5  18        1.13        0.00     10.81 o 
  -4   5  18        0.17        3.35     13.14 o 
  -3   5  18        5.92        1.72     11.79 o 
  -2   5  18       15.29       14.94      6.84 o 
  -1   5  18        4.75        0.00      6.20 o 
   0   5  18       13.20        6.92      5.13 o 
   1   5  18        9.69        8.96     12.53 o 
   2   5  18        1.26        0.00      7.86 o 
   3   5  18        0.59        0.00      5.72 o 
  -4   6  18        0.01        0.00     11.79 o 
  -3   6  18        1.29        0.00     10.56 o 
  -2   6  18        1.31        0.00      5.84 o 
  -1   6  18        2.56        0.00      5.90 o 
   0   6  18       15.83        9.07      6.42 o 
   1   6  18       17.59       11.79     14.37 o 
   2   6  18       27.21       21.25      7.47 o 
  -2   7  18        2.37        0.00      7.37 o 
  -1   7  18        0.53        0.00      8.11 o 
   0   7  18        1.08        4.91      9.09 o 
  -6   1  19       48.22       85.12     13.27 o 
  -5   1  19       50.01       47.67     10.60 o 
  -4   1  19        1.03        0.00      7.55 o 
  -3   1  19        2.33        2.87      6.54 o 
  -2   1  19        3.48       14.49     10.56 o 
  -1   1  19       44.70       52.99     12.16 o 
   0   1  19        3.04        3.95      5.30 o 
   1   1  19      136.52      166.99     11.38 o 
   2   1  19       32.55       30.13     13.63 o 
   3   1  19        2.90        8.52      7.03 o 
   4   1  19        1.64        0.00      6.34 o 
  -6   2  19       10.66       24.62     10.88 o 
  -5   2  19        0.95        0.00      8.16 o 
  -4   2  19       21.63       18.60      8.51 o 
  -3   2  19       40.67       56.49     10.59 o 
  -2   2  19       12.91       10.07     10.81 o 
  -1   2  19        0.02        0.00      5.77 o 
   0   2  19       17.99       24.33      6.31 o 
   1   2  19        0.08        0.00      4.93 o 
   2   2  19       51.88       53.69     15.23 o 
   3   2  19        3.89        0.00      8.60 o 
   4   2  19        1.30        0.00      7.25 o 
  -6   3  19        1.58        0.00      8.38 o 
  -5   3  19       15.68       22.10     10.15 o 
  -4   3  19        7.07        5.92      8.81 o 
  -3   3  19        3.16        0.00      9.09 o 
  -2   3  19       67.16       46.92     14.00 o 
  -1   3  19       54.73       62.30      9.20 o 
   0   3  19        0.57        0.00      4.54 o 
   1   3  19        0.80        0.00      7.02 o 
   2   3  19        0.05        0.00      8.11 o 
   3   3  19       44.87       45.80     10.19 o 
  -5   4  19        0.80        0.00     12.28 o 
  -4   4  19        0.22        0.22      7.94 o 
  -3   4  19       56.16       43.48     14.00 o 
  -2   4  19       87.86      113.25     18.42 o 
  -1   4  19       24.58       22.27      7.27 o 
   0   4  19        9.01        1.14      4.72 o 
   1   4  19        0.08        0.00      7.31 o 
   2   4  19        0.05        0.00      7.74 o 
   3   4  19        1.98        0.00      6.69 o 
  -4   5  19        0.00        0.00     14.49 o 
  -3   5  19        0.15        0.00     11.05 o 
  -2   5  19       29.66       58.22     15.97 o 
  -1   5  19       14.61       14.56      7.50 o 
   0   5  19        0.74        5.35      6.86 o 
   1   5  19        6.36        0.00      8.84 o 
   2   5  19        0.15        0.00     11.05 o 
  -3   6  19        4.54        0.00     13.02 o 
  -2   6  19        2.09        0.00     11.55 o 
  -1   6  19        4.70        0.00      6.08 o 
   0   6  19       40.80       54.78     12.77 o 
  -6   0  20       15.60        0.00     13.51 o 
  -5   0  20        0.55        0.00     11.05 o 
  -4   0  20        2.05        0.00     10.07 o 
  -3   0  20       47.65       79.10     16.95 o 
  -2   0  20        7.69       14.00     11.30 o 
   0   0  20       18.49       10.32      8.35 o 
   1   0  20       13.61        0.00      8.11 o 
   2   0  20      528.68      523.74     27.02 o 
   3   0  20       20.52        8.35     10.07 o 
  -6   1  20        2.52        0.00      9.47 o 
  -5   1  20        4.12        0.00      7.79 o 
  -4   1  20       13.90       20.14      9.03 o 
  -3   1  20        3.58        6.59      7.87 o 
  -2   1  20        9.76       17.05      7.98 o 
  -1   1  20       19.29       38.08     12.53 o 
   0   1  20        0.54        2.51      5.49 o 
   1   1  20      351.68      384.17     15.96 o 
   2   1  20       60.28       61.51      9.64 o 
   3   1  20        1.68        0.00      6.65 o 
  -5   2  20        4.66        6.26      9.21 o 
  -4   2  20        0.33        0.00      8.11 o 
  -3   2  20        1.85        0.00      7.72 o 
  -2   2  20       66.99      106.86     17.93 o 
  -1   2  20       10.76       16.30     11.05 o 
   0   2  20        7.70       10.12      6.78 o 
   1   2  20        2.21        0.00      6.36 o 
   2   2  20        9.88        0.00      6.34 o 
   3   2  20       12.25        2.08      7.02 o 
  -5   3  20        1.06        0.00     11.42 o 
  -4   3  20        0.15        0.73      7.73 o 
  -3   3  20       12.65       17.56      8.69 o 
  -2   3  20        2.78        0.00     10.81 o 
  -1   3  20        9.03       11.10      6.63 o 
   0   3  20        6.24        7.51      5.19 o 
   1   3  20       15.61       15.14      9.59 o 
   2   3  20        0.78        0.00     10.20 o 
  -4   4  20        1.29        6.58      8.84 o 
  -3   4  20       13.12        4.42     11.30 o 
  -2   4  20        1.20       10.81     11.79 o 
  -1   4  20        0.21        2.27      6.67 o 
   0   4  20        3.27        4.96     10.19 o 
   1   4  20       11.05       11.25      9.72 o 
   2   4  20        4.02        0.00      6.07 o 
  -3   5  20       15.91        0.00     11.05 o 
  -2   5  20        0.92        0.00     12.28 o 
  -1   5  20        0.82        0.00      6.32 o 
   0   5  20        1.57        0.00      8.35 o 
  -5   1  21        5.37        0.00      8.85 o 
  -4   1  21        0.31        5.73     11.55 o 
  -3   1  21        2.32       15.01      8.41 o 
  -2   1  21       26.44       35.70      9.19 o 
  -1   1  21        5.40        9.83     11.30 o 
   0   1  21        2.15        0.00      6.51 o 
   1   1  21       25.94       26.44      7.81 o 
   2   1  21       39.08       47.28      9.23 o 
  -4   2  21        0.00        0.00      9.83 o 
  -3   2  21        7.50       17.90      9.11 o 
  -2   2  21        1.06       20.14     11.55 o 
  -1   2  21       41.53       53.31     14.25 o 
   0   2  21      145.35      156.27     12.20 o 
   1   2  21       79.24      100.79      8.70 o 
   2   2  21        0.20        0.00      6.22 o 
  -4   3  21        0.01        6.13     14.00 o 
  -3   3  21        2.93        2.78      8.60 o 
  -2   3  21        1.19        0.00     10.81 o 
  -1   3  21        0.97       10.32     10.81 o 
   0   3  21       13.54       13.90      7.85 o 
   1   3  21       12.61        6.89      7.94 o 
  -2   4  21        0.08        0.00     12.28 o 
  -1   4  21        3.56        0.00     11.05 o 
   0   4  21        0.84        2.81      7.55 o 
  -3   0  22       54.46       70.26     17.44 o 
  -2   0  22       10.49       11.55     12.04 o 
  -1   0  22       17.32       15.97     12.77 o 
  -3   1  22       71.95       99.70     13.74 o 
  -2   1  22       49.74       85.34     12.85 o 
  -1   1  22        0.09        5.65     10.32 o 
   0   1  22       16.51       25.06     12.53 o 
  -2   2  22        3.14       12.04     11.79 o 
  -1   2  22        1.90       23.34     13.27 o 
   0   2  22       66.44       76.03     12.90 o 
                                                 
